# Supplementary material for: AAV9-mediated Rbm24 overexpression induces fibrosis in the mouse heart
Source: Sci Rep. 2018 Aug 3;8:11696. doi: 10.1038/s41598-018-29552-x (PMC6076270; doi:10.1038/s41598-018-29552-x)
Supplement: Supplementary file 2 — Supplementary File 1 [file 41598_2018_29552_MOESM2_ESM.xls]

## Sheet: Gene expression analysis
Transcript Cluster ID	AAV-Rbm24 Bi-weight Avg Signal (log2) 3vs3	AAV-GFP Bi-weight Avg Signal (log2) 3vs3	Fold Change (linear) (3vs3)	ANOVA p-value (3vs3)	FDR p-value (3vs3)	Gene Symbol	Description	Group	TC Comment
TC1700001936.mm.1	10.64	4.42	74.48	0.000156	0.364048	Hspa1a	heat shock protein 1A	Coding
TC1200001047.mm.1	10.8	6.68	17.37	0.003211	0.396571	Serpina3n	serine (or cysteine) peptidase inhibitor, clade A, member 3N	Coding
TC0100003240.mm.1	10.94	6.92	16.22	0.017886	0.532288	Prg4	proteoglycan 4 (megakaryocyte stimulating factor, articular superficial zone protein)	Coding
TC0200001729.mm.1	11.02	7.09	15.2	0.000541	0.364048	Thbs1	thrombospondin 1	Complex
TC1700002352.mm.1	11.4	7.71	12.86	0.003181	0.396571	C3	complement component 3	Complex
TC1700001935.mm.1	10.42	6.76	12.66	0.001905	0.389007	Hspa1b	heat shock protein 1B; heat shock protein 1A	Coding
TC1000002929.mm.1	15.07	11.44	12.37	0.00397	0.399114	Lyz2	lysozyme 2	Coding
TC0400001921.mm.1	14.02	10.99	8.14	0.022962	0.5648	Nppb	natriuretic peptide type B; natriuretic peptide precursor type B; natriuretic peptide type B (Nppb), mRNA.	Coding
TC0300000408.mm.1	14	11	8.01	0.008466	0.447399	Postn	periostin, osteoblast specific factor	Complex
TC1000002930.mm.1	10.91	7.97	7.7	0.000812	0.364048	Lyz1	lysozyme 1	Coding
TC0400001922.mm.1	18.85	15.91	7.65	0.023779	0.570226	Nppa	natriuretic peptide type A; natriuretic peptide precursor type A	Coding
TC1000003214.mm.1	12.07	9.14	7.62	0.003599	0.396571	Lilrb4	leukocyte immunoglobulin-like receptor, subfamily B, member 4	Coding
TC0300000903.mm.1	11.65	8.93	6.56	0.000787	0.364048	Ctss	cathepsin S; cathepsin S (Ctss), transcript variant 1, mRNA.	Coding
TC1900001131.mm.1	9.15	6.53	6.13	0.000357	0.364048	Ms4a7	membrane-spanning 4-domains, subfamily A, member 7; membrane-spanning 4-domains, subfamily A, member 7 (Ms4a7), transcript variant 1, mRNA.	Complex
TC0Y00000551.mm.1	12.27	9.67	6.06	0.008012	0.442598	Gm21860	predicted gene, 21860	Coding
TC0Y00000552.mm.1	12.27	9.67	6.06	0.008012	0.442598	Gm21748	predicted gene, 21748	Coding
TC1000003213.mm.1	10.12	7.67	5.45	0.003867	0.396571	Gp49a	glycoprotein 49 A	Complex
TC0400002812.mm.1	8.66	6.24	5.35	0.037909	0.60256	Tnc	tenascin C; tenascin C (hexabrachion)	Coding
TC1100003649.mm.1	8.85	6.44	5.3	0.008153	0.444143			NonCoding
TC0400004008.mm.1	8.65	6.25	5.28	0.032751	0.591935	Gm13054	predicted gene 13054; novel transcript, antisense to Nppa and Nppb (Gm13054)	NonCoding
TC1900000246.mm.1	8.65	6.34	4.96	0.002047	0.389007	Mpeg1	macrophage expressed gene 1	Coding
TC0600000010.mm.1	11.98	9.69	4.89	0.005003	0.414539	Col1a2	collagen, type I, alpha 2; procollagen type I alpha 2	Complex
TC0900000459.mm.1	8.21	5.94	4.8	0.001037	0.364048			NonCoding
TC1500001547.mm.1	7.46	5.23	4.7	0.017291	0.530977			NonCoding
TC1400000338.mm.1	14.54	12.32	4.65	0.030537	0.591732			NonCoding
TC0X00000218.mm.1	7.86	5.67	4.57	0.019756	0.541639	Timp1	tissue inhibitor of metalloproteinase 1	Coding
TC1900001130.mm.1	7.92	5.73	4.56	0.000103	0.364048	Ms4a14	membrane-spanning 4-domains, subfamily A, member 14	Coding
TC0X00001715.mm.1	13.13	10.94	4.55	0.028785	0.588151	Gm21887	predicted gene, 21887	Coding
TC0600003236.mm.1	8.37	6.21	4.47	0.002428	0.389007	Clec7a	C-type lectin domain family 7, member a	Complex
TC0100003193.mm.1	14.89	12.76	4.37	0.000951	0.364048	Cfh	complement component factor h	Complex
TC1100001448.mm.1	12.27	10.16	4.34	0.011669	0.484751	Col1a1	collagen, type I, alpha 1; procollagen type I alpha 1	Complex
TC1700001034.mm.1	9.65	7.55	4.28	0.001257	0.375278	Emr1	EGF-like module containing, mucin-like, hormone receptor-like sequence 1	Complex
TC0100000343.mm.1	13.27	11.19	4.24	0.006337	0.432966	Col3a1	collagen, type III, alpha 1; procollagen type III alpha 1	Complex
TC1900000899.mm.1	13.21	11.15	4.16	0.009599	0.460739			NonCoding
TC0Y00000223.mm.1	15.97	13.93	4.11	0.032621	0.591935	Erdr1	erythroid differentiation regulator 1	Complex
TC0400003792.mm.1	12.97	10.93	4.09	0.002596	0.391939	C1qb	complement component 1, q subcomponent, beta polypeptide	Coding
TC0100003194.mm.1	11.65	9.62	4.09	0.011571	0.48415			NonCoding
TC0600001384.mm.1	12.23	10.23	3.99	0.037155	0.601657	Mfap5	microfibrillar associated protein 5	Complex
TC1100003055.mm.1	10.23	8.25	3.96	0.010169	0.472118	Cd68	CD68 antigen	Complex
TC1100003397.mm.1	9.64	7.65	3.96	0.003915	0.398529	Ccl9	chemokine (C-C motif) ligand 9	Complex
TC1500000689.mm.1	7.17	5.19	3.95	0.000159	0.364048			NonCoding
TC1000001066.mm.1	9.32	7.36	3.89	0.001865	0.389007	Igf1	insulin-like growth factor 1	Complex
TC0600003079.mm.1	9.51	7.55	3.88	0.000135	0.364048	C3ar1	complement component 3a receptor 1	Coding
TC0900000460.mm.1	6.4	4.45	3.86	0.001185	0.375278			NonCoding
TC0100001602.mm.1	8.68	6.74	3.82	0.003693	0.396571	Cd84	CD84 antigen	Complex
TC0500001025.mm.1	7.68	5.76	3.79	0.04758	0.624749	Spp1	secreted phosphoprotein 1	Complex
TC1900001418.mm.1	7.58	5.69	3.73	0.00188	0.389007	Ch25h	cholesterol 25-hydroxylase	Coding
TC0200003100.mm.1	14.39	12.5	3.7	0.02476	0.570226			NonCoding
TC0400002275.mm.1	6.86	5	3.64	0.018561	0.535073	Atp6v0d2	ATPase, H+ transporting, lysosomal V0 subunit D2; ATPase, H+ transporting, V0 subunit D, isoform 2	Coding
TC0600002079.mm.1	8.57	6.71	3.62	0.00081	0.364048	Ptn	pleiotrophin	Complex
TC0600003071.mm.1	10.01	8.18	3.56	0.000741	0.364048	Apobec1	apolipoprotein B mRNA editing enzyme, catalytic polypeptide 1; apolipoprotein B editing complex 1	Complex
TC0X00003379.mm.1	9.21	7.4	3.51	0.002031	0.389007	G530011O06Rik	RIKEN cDNA G530011O06 gene; predicted gene 15726; novel transcript; Novel transcript	NonCoding
TC1100001219.mm.1	8.42	6.61	3.51	0.003568	0.396571	Ccl2	chemokine (C-C motif) ligand 2	Complex
TC0900000046.mm.1	7.43	5.65	3.44	0.004643	0.411743	Mmp12	matrix metallopeptidase 12	Complex
TC0100003190.mm.1	9.23	7.51	3.3	0.000327	0.364048	Gm4788	predicted gene 4788	Coding
TC0X00001713.mm.1	10.94	9.26	3.2	0.001087	0.36731			NonCoding
TC0100003191.mm.1	9.29	7.62	3.18	0.000332	0.364048	Cfhr2	complement factor H-related 2; predicted gene 16332; Complement factor H (Cfh) pseudogene	Complex
TC0700004207.mm.1	9.49	7.83	3.17	0.00062	0.364048	Igsf6	immunoglobulin superfamily, member 6	Coding
TC0400001297.mm.1	15.59	13.93	3.16	0.037422	0.602116	Gm12840	predicted gene 12840; novel transcript	NonCoding
TC0400002506.mm.1	11.98	10.32	3.16	0.027994	0.585376	Gm1987	predicted gene 1987; chemokine (C-C motif) ligand 21A (serine); chemokine (C-C motif) ligand 21A	Coding
TC1100001222.mm.1	8.53	6.87	3.16	0.021207	0.555154	Ccl12	chemokine (C-C motif) ligand 12	Complex
TC1800000617.mm.1	12.89	11.24	3.14	0.001438	0.383063	Cd74	CD74 antigen (invariant polypeptide of major histocompatibility complex, class II antigen-associated); microRNA 5107	Complex
TC1700001598.mm.1	8.85	7.2	3.14	0.001947	0.389007	Tnfrsf12a	tumor necrosis factor receptor superfamily, member 12a	Coding
TC1700000655.mm.1	7.46	5.81	3.14	0.01795	0.532454	Gm20481	predicted gene 20481; novel protein	Coding
TC0100001349.mm.1	7.78	6.14	3.1	0.000175	0.364048	3110040M04Rik	RIKEN cDNA 3110040M04 gene	Coding
TC0600003335.mm.1	13.94	12.31	3.09	0.000711	0.364048	Mgp	matrix Gla protein	Coding
TC0X00001829.mm.1	10.19	8.57	3.08	0.003454	0.396571	Cybb	cytochrome b-245, beta polypeptide	Complex
TC0100003192.mm.1	9.33	7.71	3.08	0.00124	0.375278	Gm5834	predicted pseudogene 5834; Complement factor H (Cfh) pseudogene	Pseudogene
TC0100003524.mm.1	9.12	7.51	3.06	0.000619	0.364048	Fcgr3	Fc receptor, IgG, low affinity III	Complex
TC0100003522.mm.1	8.7	7.1	3.05	0.000652	0.364048	Fcgr2b	Fc receptor, IgG, low affinity IIb	Complex
TC1900001437.mm.1	19.42	17.82	3.03	0.00119	0.375278	Ankrd1	ankyrin repeat domain 1 (cardiac muscle)	Coding
TC0700000253.mm.1	13.98	12.39	3.03	0.023543	0.568678			NonCoding
TC0800000819.mm.1	13.35	11.76	3	0.00886	0.448601			NonCoding
TC1000000438.mm.1	11.16	9.58	2.99	0.006866	0.439328			NonCoding
TC0400000051.mm.1	13.25	11.67	2.98	0.007729	0.441396			NonCoding
TC0X00003359.mm.1	7.33	5.75	2.97	0.002015	0.389007	Tlr8	toll-like receptor 8	Complex
TC0600000011.mm.1	8.56	7	2.95	0.020756	0.549399			NonCoding
TC1100003460.mm.1	14.04	12.49	2.94	0.007087	0.439328			NonCoding
TC0400000743.mm.1	10.28	8.72	2.94	0.002943	0.396571	Tlr4	toll-like receptor 4	Complex
TC0100001338.mm.1	7.29	5.74	2.94	0.020509	0.546312	Ptgs2	prostaglandin-endoperoxide synthase 2	Coding
TC4_JH584294_random00000009.mm.1	11.92	10.39	2.89	0.01888	0.535073	Ccl21a	chemokine (C-C motif) ligand 21A (serine); predicted gene 1987	Coding
TC1800000913.mm.1	10.13	8.6	2.89	0.008183	0.4453			NonCoding
TC0600001799.mm.1	10.41	8.89	2.88	0.035799	0.598619			NonCoding
TC0Y00000225.mm.1	11.23	9.71	2.87	0.003948	0.399114	Gm21742	predicted gene, 21742	Coding
TC0400000388.mm.1	11.75	10.23	2.86	0.017179	0.530977	Gm13304	predicted gene 13304; predicted gene, 21541; predicted gene 10591; chemokine (C-C motif) ligand 21B (leucine); c-C motif chemokine 21c-like; chemokine (C-C motif) ligand 21C (leucine); chemokine (C-C motif) ligand 21A (serine); predicted gene 1987; chemokine (C-C motif) ligand 21B	Coding
TC0400000394.mm.1	11.75	10.23	2.86	0.017179	0.530977	Gm13304	predicted gene 13304; predicted gene, 21541; predicted gene 10591; chemokine (C-C motif) ligand 21B (leucine); c-C motif chemokine 21c-like; chemokine (C-C motif) ligand 21C (leucine); novel protein similar to chemokine (C-C motif) ligand 21B (serine) Ccl21b	Coding
TC4_GL456350_random00000012.mm.1	11.75	10.23	2.86	0.017179	0.530977	Gm10591	predicted gene 10591; predicted gene, 21541; predicted gene 13304; chemokine (C-C motif) ligand 21B (leucine); c-C motif chemokine 21c-like; chemokine (C-C motif) ligand 21C (leucine)	Coding
TC1300000425.mm.1	10.51	9	2.85	0.003346	0.396571	Ly86	lymphocyte antigen 86	Coding
TC0500003722.mm.1	9.5	7.99	2.85	0.00202	0.389007	Medag	mesenteric estrogen dependent adipogenesis; novel protein (6330406I15Rik)	Complex
TC0300002056.mm.1	8.55	7.04	2.85	0.002816	0.396571	Igsf10	immunoglobulin superfamily, member 10	Coding
TC0300002284.mm.1	8.09	6.58	2.85	0.012965	0.497197	Fcrls	Fc receptor-like S, scavenger receptor	Coding
TC1300000114.mm.1	6.84	5.33	2.85	0.006041	0.432966			NonCoding
TC4_GL456350_random00000004.mm.1	11.81	10.31	2.83	0.013631	0.500034	Ccl21b	chemokine (C-C motif) ligand 21B (leucine); predicted gene, 21541; predicted gene 13304; predicted gene 10591; c-C motif chemokine 21c-like; chemokine (C-C motif) ligand 21C (leucine)	Coding
TC0400000403.mm.1	11.81	10.31	2.82	0.013907	0.503349	Ccl21b	chemokine (C-C motif) ligand 21B (leucine); predicted gene, 21541; predicted gene 13304; predicted gene 10591; c-C motif chemokine 21c-like; chemokine (C-C motif) ligand 21C (leucine)	Coding
TC0400000411.mm.1	11.81	10.31	2.82	0.013907	0.503349	Gm10591	predicted gene 10591; predicted gene, 21541; predicted gene 13304; chemokine (C-C motif) ligand 21B (leucine); c-C motif chemokine 21c-like; chemokine (C-C motif) ligand 21C (leucine)	Coding
TC4_JH584293_random00000009.mm.1	11.81	10.31	2.82	0.013907	0.503349	Gm21541	predicted gene, 21541; predicted gene 13304; predicted gene 10591; chemokine (C-C motif) ligand 21B (leucine); c-C motif chemokine 21c-like; chemokine (C-C motif) ligand 21C (leucine)	Coding
TC1500001167.mm.1	11.28	9.79	2.82	0.00051	0.364048	Osmr	oncostatin M receptor	Complex
TC1000001190.mm.1	13.42	11.93	2.81	0.001115	0.370576	Lum	lumican	Coding
TC0600002404.mm.1	8.22	6.74	2.8	0.006447	0.432966	Hpgds	hematopoietic prostaglandin D synthase	Complex
TC0X00001069.mm.1	6.93	5.45	2.79	0.001345	0.380592	Tlr13	toll-like receptor 13	Complex
TC0900003331.mm.1	7.27	5.79	2.78	0.040792	0.606244	Bcl2a1b	B cell leukemia/lymphoma 2 related protein A1b; B cell leukemia/lymphoma 2 related protein A1a; B-cell leukemia/lymphoma 2 related protein A1b	Coding
TC1500000395.mm.1	10.21	8.74	2.76	0.016966	0.530977	Col14a1	collagen, type XIV, alpha 1; procollagen type XIV alpha 1	Coding
TC1600001764.mm.1	8.27	6.81	2.74	0.036705	0.600941	Col8a1	collagen, type VIII, alpha 1; procollagen type VIII alpha 1	Complex
TC1300002265.mm.1	12.66	11.23	2.68	0.011746	0.484751			NonCoding
TC0100003550.mm.1	6.92	5.5	2.67	0.000181	0.364048	Slamf7	SLAM family member 7	Coding
TC1400001054.mm.1	9.48	8.07	2.66	0.01873	0.535073	Lcp1	lymphocyte cytosolic protein 1	Complex
TC0900000834.mm.1	7.81	6.4	2.66	0.038874	0.604714	Cilp	cartilage intermediate layer protein, nucleotide pyrophosphohydrolase	Coding
TC0900000950.mm.1	9.14	7.74	2.64	0.024717	0.570226	Aldh1a2	aldehyde dehydrogenase family 1, subfamily A2; aldehyde dehydrogenase family 1 subfamily A2	Coding
TC1700002571.mm.1	7.53	6.13	2.64	0.009032	0.449914	Cyp1b1	cytochrome P450, family 1, subfamily b, polypeptide 1	Coding
TC0100003167.mm.1	8.73	7.34	2.63	0.000556	0.364048	Ptprc	protein tyrosine phosphatase, receptor type, C; protein tyrosine phosphatase, receptor type, C (Ptprc), transcript variant 3, mRNA.	Complex
TC0200000352.mm.1	8.39	6.99	2.63	0.001989	0.389007	Apbb1ip	amyloid beta (A4) precursor protein-binding, family B, member 1 interacting protein	Complex
TC0400002523.mm.1	7.8	6.4	2.63	0.004816	0.413032	Cd72	CD72 antigen	Complex
TC0400001834.mm.1	7.2	5.8	2.63	0.007372	0.440969	Gm13086	predicted gene 13086; novel pseudogene	Complex
TC1300001559.mm.1	14.33	12.94	2.62	0.010616	0.475865			NonCoding
TC0100002789.mm.1	10.3	8.91	2.62	0.011518	0.48415	Col6a3	collagen, type VI, alpha 3; procollagen type VI alpha 3	Complex
TC0100001635.mm.1	8.26	6.87	2.62	0.006296	0.432966			NonCoding
TC0700004631.mm.1	8.12	6.73	2.62	0.001328	0.380592	Pirb	paired Ig-like receptor B; leukocyte immunoglobulin-like receptor, subfamily B with TM and ITIM domains, member 3	Complex
TC0900001142.mm.1	6.82	5.43	2.62	0.003053	0.396571	Bcl2a1a	B cell leukemia/lymphoma 2 related protein A1a	Coding
TC1100001118.mm.1	14.24	12.85	2.61	0.007515	0.440969	Gm12346	predicted gene 12346; heat shock protein (Hsp) pseudogene; heat shock protein 90, alpha (cytosolic), class A member 1	Complex
TC1600000667.mm.1	11.3	9.92	2.61	0.001278	0.375278	Ccdc80	coiled-coil domain containing 80	Complex
TC0X00001912.mm.1	6.94	5.56	2.61	6.4e-05	0.35902	LOC100503338	uncharacterized LOC100503338; novel transcript; predicted gene 14636	NonCoding
TC1000003212.mm.1	12.63	11.25	2.6	0.007956	0.442598	Gm20746	predicted gene, 20746; predicted gene, 26445	Complex
TC1300002159.mm.1	13.81	12.44	2.59	0.015177	0.512614			NonCoding
TC1100003097.mm.1	8.49	7.12	2.57	0.000437	0.364048	Cxcl16	chemokine (C-X-C motif) ligand 16	Complex
TC0100002239.mm.1	7.96	6.6	2.57	0.033116	0.591935	Gm23722	predicted gene, 23722	NonCoding
TC0400001446.mm.1	13.66	12.31	2.55	0.010699	0.476268	Mir692-3	microRNA 692-3; microRNA 692-2b; microRNA 692-2a; ferritin light chain 2; ferritin light chain 1; ferritin light chain 1 (Ftl1), mRNA.	Complex
TC0100003889.mm.1	9.87	8.51	2.55	0.003256	0.396571	Mnda	myeloid cell nuclear differentiation antigen	Complex
TC1900001240.mm.1	9.57	8.22	2.55	0.010788	0.477234	Anxa1	annexin A1	Complex
TC0300002695.mm.1	9.67	8.32	2.53	0.003659	0.396571	Cd53	CD53 antigen	Coding
TC1500001131.mm.1	8.92	7.59	2.51	0.006598	0.435803	Nckap1l	NCK associated protein 1 like	Coding
TC1200002389.mm.1	13.3	11.98	2.5	0.001143	0.371313	Hsp90aa1	heat shock protein 90, alpha (cytosolic), class A member 1; heat shock protein 90kDa alpha (cytosolic), class A member 1; heat shock protein 90, alpha (cytosolic), class A member 1 (Hsp90aa1), mRNA.	Complex
TC0600002778.mm.1	14.65	13.34	2.49	0.019556	0.539899			NonCoding
TC1300000566.mm.1	12.84	11.53	2.48	0.002466	0.391927	Aspn	asporin	Coding
TC0100003593.mm.1	10.84	9.53	2.48	0.001492	0.383063	AI607873	expressed sequence AI607873; novel interferon-activable protein	Coding
TC0600001532.mm.1	8.06	6.75	2.48	0.001536	0.383063	Clec12a	C-type lectin domain family 12, member a	Complex
TC0300002506.mm.1	7.96	6.65	2.48	0.005107	0.415534	Fcgr1	Fc receptor, IgG, high affinity I	Coding
TC1100000458.mm.1	13.46	12.17	2.45	0.013994	0.504798	Gm22751	predicted gene, 22751; predicted gene 12164; ferritin light chain 1 (Ftl1) pseudogene	Complex
TC0800002403.mm.1	9.85	8.56	2.45	0.004677	0.412729	Ifi30	interferon gamma inducible protein 30	Coding
TC0400002733.mm.1	8.89	7.6	2.45	0.003208	0.396571	Svep1	sushi, von Willebrand factor type A, EGF and pentraxin domain containing 1	Complex
TC1100002143.mm.1	13.2	11.91	2.44	0.01412	0.504811			NonCoding
TC0200000245.mm.1	11.72	10.44	2.44	0.012804	0.496454	Mrc1	mannose receptor, C type 1	Complex
TC1500000289.mm.1	6.91	5.63	2.43	0.042219	0.61312	Gm24098	predicted gene, 24098	NonCoding
TC1500001429.mm.1	6.91	5.63	2.43	0.042219	0.61312	Gm25381	predicted gene, 25381	NonCoding
TC1500000770.mm.1	13.12	11.84	2.42	0.006305	0.432966			NonCoding
TC0Y00000221.mm.1	13.64	12.37	2.41	0.001237	0.375278	Gm21857	predicted gene, 21857; midline 1	Complex
TC1300002481.mm.1	10.62	9.35	2.41	0.007177	0.440158	Hexb	hexosaminidase B	Coding
TC0900001675.mm.1	7.29	6.03	2.4	0.00051	0.364048	Ccr5	chemokine (C-C motif) receptor 5	Complex
TC1500001828.mm.1	6.95	5.69	2.4	0.000219	0.364048	Csf2rb2	colony stimulating factor 2 receptor, beta 2, low-affinity (granulocyte-macrophage); microRNA mir-7676-1; mmu-mir-7676-1; mmu-mir-7676-2; colony stimulating factor 2 receptor, beta 2, low-affinity (granulocyte-macrophage) (Csf2rb2), mRNA.	Complex
TC1700000777.mm.1	6.28	5.02	2.4	0.001927	0.389007	Olfr111	olfactory receptor 111	Coding
TC1700000835.mm.1	7.54	6.28	2.39	1.2e-05	0.153299	Pla2g7	phospholipase A2, group VII (platelet-activating factor acetylhydrolase, plasma)	Complex
TC1300000898.mm.1	13.66	12.41	2.38	0.013876	0.5032	LOC100862446	ferritin light chain 1-like; predicted gene, 20746; ferritin light chain 1; microRNA 692-2b	Complex
TC0300000117.mm.1	13.06	11.82	2.37	0.002594	0.391939	Gm5844	predicted gene 5844; heat shock protein 90kDa alpha (cytosolic), class A member 1 (Hsp90aa1) pseudogene; heat shock protein 90, alpha (cytosolic), class A member 1	Complex
TC0600001397.mm.1	9.14	7.9	2.37	0.002388	0.389007	Clec4a1	C-type lectin domain family 4, member a1	Coding
TC1500001132.mm.1	6.61	5.37	2.37	0.016961	0.530977			NonCoding
TC1100003815.mm.1	8.59	7.35	2.36	0.019414	0.538226	Meox1	mesenchyme homeobox 1	Coding
TC1100003401.mm.1	7.22	5.98	2.36	0.001657	0.383063	Ccl3	chemokine (C-C motif) ligand 3	Coding
TC0400002312.mm.1	5.56	4.33	2.35	0.006867	0.439328			NonCoding
TC0900002806.mm.1	6.47	5.24	2.34	0.00194	0.389007	Bcl2a1d	B cell leukemia/lymphoma 2 related protein A1d	Coding
TC0700003006.mm.1	12.29	11.06	2.33	0.004781	0.413032	Ftl1	ferritin light chain 1; ferritin light chain 1-like; predicted gene, 20746; predicted gene, 22133	Complex
TC0600002233.mm.1	11.54	10.32	2.32	0.000299	0.364048	Tmem176b	transmembrane protein 176B; transmembrane protein 176B (Tmem176b), transcript variant 4, mRNA.	Complex
TC0400001697.mm.1	10.6	9.38	2.32	0.03505	0.595858			NonCoding
TC1500001413.mm.1	7.56	6.35	2.32	0.003189	0.396571	Mir6951	microRNA mir-6951; mmu-mir-6951	NonCoding
TC0700001258.mm.1	11.71	10.5	2.31	0.002158	0.389007	Ctsc	cathepsin C	Complex
TC0200000382.mm.1	6.25	5.04	2.31	0.00077	0.364048	Il1rn	interleukin 1 receptor antagonist	Complex
TC0600003217.mm.1	5.46	4.25	2.31	0.001508	0.383063			NonCoding
TC0100003533.mm.1	8.36	7.17	2.29	0.006139	0.432966	Fcer1g	Fc receptor, IgE, high affinity I, gamma polypeptide; Fc receptor IgE high affinity I gamma polypeptide	Complex
TC0100001510.mm.1	13.96	12.77	2.28	0.000836	0.364048	Dpt	dermatopontin	Coding
TC0100000295.mm.1	9.84	8.65	2.28	0.00506	0.414539	Il1r1	interleukin 1 receptor, type I	Coding
TC1300001359.mm.1	8.48	7.28	2.28	0.021967	0.559826			NonCoding
TC0X00003417.mm.1	6.96	5.77	2.28	0.006718	0.436979	Srpx	sushi-repeat-containing protein	Complex
TC0X00000685.mm.1	15	13.82	2.27	0.007952	0.442598	Bgn	biglycan	Complex
TC1500001197.mm.1	6.48	5.3	2.27	0.009896	0.467397	Il7r	interleukin 7 receptor	Complex
TC0600002152.mm.1	13.64	12.46	2.26	0.006866	0.439328			NonCoding
TC0100003888.mm.1	10.12	8.94	2.26	0.006331	0.432966	Ifi204	interferon activated gene 204	Coding
TC0X00001602.mm.1	6.66	5.48	2.26	0.004497	0.411142	Klhl34	kelch-like 34; kelch-like 34 (Drosophila)	Coding
TC1300000532.mm.1	14.77	13.6	2.25	0.005246	0.417505	Rbm24	RNA binding motif protein 24	Coding
TC1400001965.mm.1	8.81	7.64	2.25	0.000963	0.364048	3632451O06Rik	RIKEN cDNA 3632451O06 gene; novel protein (3632451O06Rik)	Complex
TC0100001475.mm.1	7.87	6.7	2.25	0.000173	0.364048	Dnm3os	dynamin 3, opposite strand; microRNA 214; microRNA 199a-2	Complex
TC1400001964.mm.1	7.27	6.1	2.25	0.002211	0.389007			NonCoding
TC0400003794.mm.1	8.71	7.55	2.24	0.00438	0.409191	C1qa	complement component 1, q subcomponent, alpha polypeptide	Coding
TC1500001489.mm.1	10.65	9.5	2.22	0.007955	0.442598			NonCoding
TC1200001544.mm.1	10.57	9.42	2.22	0.006431	0.432966	Id2	inhibitor of DNA binding 2	Coding
TC1300001998.mm.1	10.18	9.03	2.22	0.012966	0.497197			NonCoding
TC1500001185.mm.1	5.68	4.53	2.22	0.009641	0.460769			NonCoding
TC0700002497.mm.1	11.32	10.17	2.21	1.9e-05	0.16245	Apoe	apolipoprotein E	Coding
TC0100002280.mm.1	8.12	6.97	2.21	0.001644	0.383063			NonCoding
TC0200000353.mm.1	6.96	5.81	2.21	0.00101	0.364048			NonCoding
TC0900001674.mm.1	7.61	6.47	2.2	0.006632	0.435847	Ccr2	chemokine (C-C motif) receptor 2	Coding
TC1900000255.mm.1	6.83	5.69	2.2	0.001724	0.384245	Lpxn	leupaxin	Complex
TC1900000448.mm.1	6.64	5.51	2.2	0.011665	0.484751	Il33	interleukin 33	Complex
TC0300001675.mm.1	6.25	5.11	2.2	0.012553	0.492823			NonCoding
TC1700001380.mm.1	13.52	12.39	2.19	0.013509	0.499418	Gm15590	predicted gene 15590; predicted gene, 22774; Ferritin light chain 1 (Ftl1) pseudogene	Complex
TC0600001403.mm.1	7.83	6.7	2.18	0.000976	0.364048	Clec4n	C-type lectin domain family 4, member n	Complex
TC1100002249.mm.1	7.96	6.84	2.17	0.008591	0.448601	Plek	pleckstrin	Coding
TC1400001967.mm.1	7.47	6.35	2.17	0.005202	0.417505			NonCoding
TC0700004632.mm.1	6.91	5.79	2.17	0.003742	0.396571	Pira1	paired-Ig-like receptor A1; predicted gene 15922; novel leukocyte immunoglobulin-like receptor (Lilr) pseudogene; paired-Ig-like receptor A2	Complex
TC0300003225.mm.1	6.37	5.26	2.17	0.000372	0.364048	LOC100038947	signal-regulatory protein beta 1-like; signal-regulatory protein beta 1A; signal-regulatory protein beta 1C	Complex
TC0100000064.mm.1	10.3	9.2	2.15	0.012088	0.487914	Sulf1	sulfatase 1	Complex
TC1500001067.mm.1	8.42	7.31	2.15	0.004911	0.414539	Nr4a1	nuclear receptor subfamily 4, group A, member 1	Coding
TC1100003399.mm.1	7.87	6.76	2.15	0.021647	0.558076	Ccl6	chemokine (C-C motif) ligand 6	Complex
TC1000001625.mm.1	12.99	11.89	2.14	0.000233	0.364048	Cd63	CD63 antigen	Coding
TC1100001661.mm.1	8.27	7.17	2.14	0.007142	0.439328	Tmem106a	transmembrane protein 106A	Complex
TC0600003108.mm.1	8.84	7.76	2.12	0.003832	0.396571	C1s1	complement component 1, s subcomponent 1; complement component 1, s subcomponent	Complex
TC1000001993.mm.1	7.58	6.49	2.12	0.001661	0.383063	Fam26e	family with sequence similarity 26, member E	Coding
TC1700000654.mm.1	6.31	5.23	2.12	0.019444	0.538585			NonCoding
TC0Y00000224.mm.1	13.77	12.69	2.11	0.002285	0.389007	Mid1	midline 1	NonCoding
TC1100004053.mm.1	8.59	7.51	2.11	0.008654	0.448601	Cd300ld	CD300 molecule-like family member d	Coding
TC0400003793.mm.1	8.42	7.34	2.11	0.006062	0.432966	C1qc	complement component 1, q subcomponent, C chain	Complex
TC0700002422.mm.1	6.69	5.62	2.11	0.006861	0.439328	C5ar1	complement component 5a receptor 1	Coding
TC0600001606.mm.1	11.76	10.69	2.1	0.037255	0.601657	Emp1	epithelial membrane protein 1	Coding
TC1400000745.mm.1	9.57	8.49	2.1	0.012949	0.497197	Mmp14	matrix metallopeptidase 14 (membrane-inserted)	Coding
TC1100003222.mm.1	8.63	7.56	2.1	0.001073	0.36731	Serpinf1	serine (or cysteine) peptidase inhibitor, clade F, member 1; serine (or cysteine) proteinase inhibitor, clade F), member 1	Complex
TC0700004634.mm.1	6.85	5.78	2.1	0.001344	0.380592	Gm14548	predicted gene 14548; paired-Ig-like receptor A11; paired-Ig-like receptor A2; paired-Ig-like receptor A4; paired-Ig-like receptor A7; paired-Ig-like receptor A6; paired-Ig-like receptor A1; novel paired-Ig-like receptor A; paired-Ig-like receptor A1 (Pira1), mRNA.; paired-Ig-like receptor A2 (Pira2), mRNA.	Coding
TC0600000577.mm.1	6.72	5.65	2.1	0.038202	0.603516	Gpnmb	glycoprotein (transmembrane) nmb	Complex
TC0400002276.mm.1	4.96	3.89	2.1	0.008025	0.442598			NonCoding
TC0600001530.mm.1	13.15	12.09	2.09	0.049771	0.631042	Clec2d	C-type lectin domain family 2, member d	Coding
TC0400001296.mm.1	11.37	10.3	2.09	0.022258	0.561764			NonCoding
TC0400002734.mm.1	7.96	6.9	2.09	0.002765	0.394237			NonCoding
TC0500000785.mm.1	6.78	5.72	2.09	0.003182	0.396571	Stap1	signal transducing adaptor family member 1	Complex
TC0500000891.mm.1	9.98	8.93	2.08	0.008065	0.443064			NonCoding
TC0500000881.mm.1	8.79	7.74	2.08	0.030665	0.591803			NonCoding
TC0200001961.mm.1	6.2	5.14	2.08	0.006955	0.439328			NonCoding
TC0600001911.mm.1	13.4	12.36	2.07	0.028268	0.586671	Gm20186	predicted gene, 20186	NonCoding
TC0100000173.mm.1	11.94	10.89	2.07	0.006302	0.432966			NonCoding
TC0X00003360.mm.1	8.27	7.21	2.07	0.001257	0.375278	Tlr7	toll-like receptor 7	Complex
TC0700002139.mm.1	6.7	5.65	2.07	0.001509	0.383063	Gm15925	predicted gene 15925; novel leukocyte immunoglobulin-like receptor (Lilr) pseudogene	Pseudogene
TC0500000125.mm.1	6.64	5.59	2.07	0.00071	0.364048	Hgf	hepatocyte growth factor; hepatocyte growth factor (Hgf), mRNA.	Complex
TC0900001511.mm.1	5.67	4.62	2.07	0.049852	0.631409	Bcl2a1c	B cell leukemia/lymphoma 2 related protein A1c; B-cell leukemia/lymphoma 2 related protein A1c	Coding
TC1300001906.mm.1	12.73	11.69	2.06	0.017135	0.530977	Hsp25-ps1	heat shock protein 25, pseudogene 1	Pseudogene
TC0700002786.mm.1	8.9	7.85	2.06	0.017538	0.531104	Fxyd5	FXYD domain-containing ion transport regulator 5; microRNA mir-7050; mmu-mir-7050	Complex
TC1300001155.mm.1	8.18	7.15	2.05	0.019539	0.539673	Cd180	CD180 antigen	Coding
TC0800002847.mm.1	6.43	5.4	2.05	0.005632	0.425352	Dpep2	dipeptidase 2; predicted gene, 22972	Complex
TC0700003028.mm.1	12.23	11.21	2.04	0.009414	0.456258	Emp3	epithelial membrane protein 3	Coding
TC0X00003236.mm.1	9.75	8.72	2.04	0.000722	0.364048	Sat1	spermidine/spermine N1-acetyl transferase 1	Complex
TC0400000529.mm.1	6.63	5.6	2.04	0.00244	0.389609	Nr4a3	nuclear receptor subfamily 4, group A, member 3	Complex
TC1300000651.mm.1	13.5	12.48	2.03	0.016523	0.526638			NonCoding
TC1000001067.mm.1	6.82	5.79	2.03	0.01826	0.535073	Gm19894	predicted gene, 19894	NonCoding
TC1200002525.mm.1	6.35	5.33	2.03	0.046346	0.621109	Serpina3g	serine (or cysteine) peptidase inhibitor, clade A, member 3G	Complex
TC0300002283.mm.1	7.16	6.14	2.02	0.023075	0.5648			NonCoding
TC0100003874.mm.1	12.94	11.94	2.01	0.036637	0.600941	Ankrd23	ankyrin repeat domain 23	Complex
TC0700003597.mm.1	11.86	10.86	2.01	0.001659	0.383063	Iqgap1	IQ motif containing GTPase activating protein 1	Complex
TC0200005314.mm.1	9.94	8.93	2.01	0.018482	0.535073	Ctsz	cathepsin Z	Coding
TC0800000845.mm.1	7.64	6.64	2.01	0.008648	0.448601	Hmox1	heme oxygenase (decycling) 1	Complex
TC0900000032.mm.1	7.5	6.49	2.01	0.000526	0.364048	Casp4	caspase 4, apoptosis-related cysteine peptidase	Complex
TC1000001150.mm.1	7.21	6.2	2.01	0.037446	0.602116			NonCoding
TC0200004219.mm.1	8.33	7.32	2	0.002038	0.389007	Cd44	CD44 antigen	Complex
TC0X00002834.mm.1	7.76	6.76	2	0.013622	0.500034	Cysltr1	cysteinyl leukotriene receptor 1	Coding
TC0600001398.mm.1	7.7	6.7	2	0.00591	0.431623	Clec4a3	C-type lectin domain family 4, member a3	Coding
TC1100003473.mm.1	6.23	5.23	2	0.007487	0.440969			NonCoding
TC0500001590.mm.1	10.24	9.25	1.99	0.000512	0.364048	Hspb1	heat shock protein 1	Coding
TC0700002690.mm.1	8.68	7.68	1.99	0.00164	0.383063			NonCoding
TC1400001346.mm.1	7.56	6.56	1.99	5e-06	0.134328	Itgbl1	integrin, beta-like 1	Complex
TC0100001350.mm.1	6.64	5.64	1.99	0.000493	0.364048			NonCoding
TC0X00000115.mm.1	6.25	5.25	1.99	0.032627	0.591935			NonCoding
TC0600000570.mm.1	8.36	7.37	1.98	0.000981	0.364048	Tmem176a	transmembrane protein 176A	Coding
TC1600001726.mm.1	6.92	5.93	1.98	0.010864	0.477657			NonCoding
TC1400000459.mm.1	5.31	4.33	1.98	0.001681	0.383063	Ear12	eosinophil-associated, ribonuclease A family, member 12; eosinophil-associated, ribonuclease A family, member 2; eosinophil-associated, ribonuclease A family, member 3	Coding
TC0800002807.mm.1	14.2	13.23	1.97	0.003651	0.396571	Rrad	Ras-related associated with diabetes	Coding
TC0200000083.mm.1	9.24	8.26	1.97	0.010294	0.472353	Itih5	inter-alpha (globulin) inhibitor H5	Complex
TC1500000037.mm.1	7.93	6.95	1.97	0.002633	0.391939	Fyb	FYN binding protein; predicted pseudogene 7666; prohibitin (Phb) pseudogene; FYN binding protein (Fyb), mRNA.	Complex
TC0700001875.mm.1	7.38	6.4	1.97	0.032382	0.591935	Itgam	integrin alpha M	Coding
TC1300000598.mm.1	9.94	8.98	1.96	0.027352	0.581377			NonCoding
TC0500002486.mm.1	8.92	7.95	1.96	0.021919	0.559385	Ugdh	UDP-glucose dehydrogenase	Complex
TC0200004511.mm.1	8.01	7.04	1.96	0.006865	0.439328	Gatm	glycine amidinotransferase (L-arginine:glycine amidinotransferase)	Complex
TC0600001424.mm.1	7.53	6.56	1.96	0.007611	0.440969	C1rb	complement component 1, r subcomponent B	Coding
TC1000000759.mm.1	7.42	6.44	1.96	0.01922	0.537151	Itgb2	integrin beta 2	Complex
TC0700001876.mm.1	6.42	5.45	1.96	0.025157	0.571957	Itgax	integrin alpha X	Coding
TC0200004537.mm.1	6.39	5.41	1.96	0.008942	0.448601	Atp8b4	ATPase, class I, type 8B, member 4	Complex
TC0200001114.mm.1	6.32	5.36	1.96	0.000217	0.364048			NonCoding
TC0900001010.mm.1	5.84	4.88	1.95	0.04145	0.608716			NonCoding
TC0300002123.mm.1	11.41	10.45	1.94	0.004228	0.40571	Gm20689	predicted gene 20689; RAB8B, member RAS oncogene family (Rab8b) pseudogene	Complex
TC1300000691.mm.1	9.9	8.94	1.94	0.019199	0.53714	Tgfbi	transforming growth factor, beta induced	Complex
TC1900000221.mm.1	8.76	7.8	1.94	0.009329	0.455758	Ms4a6c	membrane-spanning 4-domains, subfamily A, member 6C	Coding
TC0400003724.mm.1	7.35	6.4	1.94	0.010786	0.477234	Cd52	CD52 antigen	Complex
TC0100003599.mm.1	7.18	6.22	1.94	0.000311	0.364048	Ifi202b	interferon activated gene 202B; interferon activated gene 205; interferon-activable protein 202-like	Coding
TC1200000191.mm.1	7.07	6.11	1.94	0.013247	0.499418			NonCoding
TC1600000001.mm.1	6.8	5.85	1.94	0.043131	0.616007			NonCoding
TC0200003834.mm.1	8.09	7.15	1.93	0.017745	0.532239	Frzb	frizzled-related protein	Complex
TC0500001399.mm.1	7.91	6.96	1.93	0.002632	0.391939	P2rx7	purinergic receptor P2X, ligand-gated ion channel, 7; mmu-mir-8115	Complex
TC0400001557.mm.1	7.74	6.79	1.93	0.007105	0.439328	Laptm5	lysosomal-associated protein transmembrane 5; lysosomal-associated protein transmembrane 5 (Laptm5), mRNA.	Complex
TC1200001213.mm.1	7.61	6.66	1.93	0.037953	0.60256			NonCoding
TC1100000362.mm.1	7.89	6.94	1.92	0.000317	0.364048	Lcp2	lymphocyte cytosolic protein 2	Complex
TC0300002421.mm.1	7.51	6.57	1.92	0.008117	0.443662	Gm5278	predicted pseudogene 5278; predicted gene, 22752	Complex
TC1700001905.mm.1	7.48	6.54	1.92	0.000826	0.364048	H2-Aa	histocompatibility 2, class II antigen A, alpha	Complex
TC0400001593.mm.1	7.07	6.13	1.92	0.00304	0.396571	Ptafr	platelet-activating factor receptor	Coding
TC1100001666.mm.1	10.96	10.03	1.91	0.00061	0.364048	Gm24950	predicted gene, 24950	NonCoding
TC0900000414.mm.1	9.19	8.26	1.91	0.004265	0.405885			NonCoding
TC1000001894.mm.1	8.97	8.04	1.91	0.020607	0.54769	Enpp1	ectonucleotide pyrophosphatase/phosphodiesterase 1	Complex
TC0100000112.mm.1	8.41	7.47	1.91	0.03817	0.603295	Pi15	peptidase inhibitor 15	Coding
TC1800001181.mm.1	8.35	7.41	1.91	0.024741	0.570226	Tmem173	transmembrane protein 173	Coding
TC0200000985.mm.1	8.31	7.37	1.91	0.018646	0.535073	Gm13606	predicted gene 13606; novel pseudogene	Complex
TC1700001933.mm.1	7.9	6.96	1.91	0.000497	0.364048	1110038B12Rik	RIKEN cDNA 1110038B12 gene; small nucleolar RNA, C/D box 52; predicted gene, 25744; novel transcript (1110038B12Rik)	NonCoding
TC0400003098.mm.1	5.55	4.61	1.91	0.035998	0.599162			NonCoding
TC0300001850.mm.1	14.14	13.21	1.9	0.008349	0.447051	Anxa5	annexin A5	Coding
TC0300003087.mm.1	12.23	11.31	1.9	0.002946	0.396571	Cyr61	cysteine rich protein 61	Coding
TC0400003682.mm.1	9.61	8.69	1.9	0.040044	0.604799	Gm13022	predicted gene 13022; ATPase inhibitory factor 1 (Atpif1) pseudogene	Complex
TC0200005186.mm.1	9.02	8.09	1.9	0.00458	0.411142	B4galt5	UDP-Gal:betaGlcNAc beta 1,4-galactosyltransferase, polypeptide 5; UDP-Gal:betaGlcNAc beta 1 4-galactosyltransferase polypeptide 5	Complex
TC1900001137.mm.1	8.23	7.3	1.9	0.008342	0.447051	Ms4a6d	membrane-spanning 4-domains, subfamily A, member 6D	Complex
TC1000002878.mm.1	7.26	6.33	1.9	0.003338	0.396571	Glipr1	GLI pathogenesis-related 1 (glioma)	Complex
TC0400000231.mm.1	7.16	6.24	1.9	0.000907	0.364048	Gm11912	predicted gene 11912; pseudogene similar to part of heat shock protein 1 alpha (Hspca)	Complex
TC1000001621.mm.1	6.96	6.04	1.9	0.004645	0.411743	Mmp19	matrix metallopeptidase 19	Complex
TC1500002247.mm.1	6.85	5.92	1.9	0.007604	0.440969	Bin2	bridging integrator 2	Complex
TC1100000475.mm.1	6.33	5.41	1.9	0.004424	0.410919	Havcr2	hepatitis A virus cellular receptor 2	Coding
TC1400002564.mm.1	5.89	4.96	1.9	0.001993	0.389007			NonCoding
TC0100000103.mm.1	11.33	10.41	1.89	0.049371	0.630334	Ly96	lymphocyte antigen 96	Coding
TC1800000625.mm.1	9.45	8.53	1.89	0.004922	0.414539	Csf1r	colony stimulating factor 1 receptor	Complex
TC1700002782.mm.1	8.12	7.2	1.89	0.007395	0.440969	H2-Eb1	histocompatibility 2, class II antigen E beta	Complex
TC0200001368.mm.1	7.15	6.23	1.89	0.002327	0.389007	Spi1	spleen focus forming virus (SFFV) proviral integration oncogene; uncharacterized LOC100862024; SFFV proviral integration 1	Complex
TC0700000030.mm.1	7.09	6.17	1.89	0.001081	0.36731	Pira6	paired-Ig-like receptor A6; predicted gene 15931; novel leukocyte immunoglobulin-like receptor, subfamily A (with TM domain) (Lilra) pseudogene	Complex
TC0600002644.mm.1	10.61	9.7	1.88	0.003812	0.396571	Anxa4	annexin A4	Complex
TC1500001494.mm.1	9.91	9.02	1.87	0.007609	0.440969			NonCoding
TC4_GL456216_random00000006.mm.1	9.35	8.46	1.86	0.044509	0.617064			NonCoding
TC0700003829.mm.1	8.25	7.35	1.86	0.000659	0.364048	P2ry6	pyrimidinergic receptor P2Y, G-protein coupled, 6	Complex
TC1400001348.mm.1	6.61	5.72	1.86	0.018452	0.535073			NonCoding
TC1600001725.mm.1	5.62	4.72	1.86	0.011334	0.482591			NonCoding
TC0200000240.mm.1	14.95	14.07	1.85	0.030323	0.59138	Vim	vimentin	Complex
TC1500000641.mm.1	6.66	5.77	1.85	0.001252	0.375278	Csf2rb	colony stimulating factor 2 receptor, beta, low-affinity (granulocyte-macrophage); mmu-mir-7676-1; mmu-mir-7676-2	Complex
TC1100001767.mm.1	10.34	9.46	1.84	0.034855	0.595287	Ace	angiotensin I converting enzyme (peptidyl-dipeptidase A) 1; angiotensin converting enzyme	Complex
TC0200000216.mm.1	9.51	8.63	1.84	0.000835	0.364048	Gm13295	predicted gene 13295; novel pseudogene	Complex
TC0300002203.mm.1	9.5	8.62	1.84	0.012347	0.489866	Tmem144	transmembrane protein 144	Coding
TC1300000157.mm.1	7.62	6.74	1.84	0.000754	0.364048	Aoah	acyloxyacyl hydrolase; acyloxyacyl hydrolase (Aoah), mRNA.	Complex
TC0900002107.mm.1	7.59	6.71	1.84	0.013323	0.499418			NonCoding
TC1900001419.mm.1	11.58	10.71	1.83	0.005462	0.421067	Lipa	lysosomal acid lipase A	Coding
TC0100003319.mm.1	9.08	8.21	1.83	0.007674	0.440969	Soat1	sterol O-acyltransferase 1	Complex
TC0100001684.mm.1	8.49	7.62	1.83	0.007259	0.440969	Gm9982	predicted gene 9982	Coding
TC0200003830.mm.1	8.02	7.16	1.83	6e-06	0.134328	Pde1a	phosphodiesterase 1A, calmodulin-dependent	Complex
TC1100003326.mm.1	7.3	6.43	1.83	0.009565	0.46049	Evi2a	ecotropic viral integration site 2a; ecotropic viral integration site 2b; Evi2a-Evi2b readthrough; predicted gene 21975; novel protein	Complex
TC0600001092.mm.1	13.52	12.66	1.82	0.003667	0.396571	Slc6a6	solute carrier family 6 (neurotransmitter transporter, taurine), member 6	Coding
TC1700001393.mm.1	11.42	10.56	1.82	0.040751	0.605898	Mir692-1	microRNA 692-1	NonCoding
TC1000002405.mm.1	9.24	8.37	1.82	0.031708	0.591935	Col6a2	collagen, type VI, alpha 2; procollagen type VI alpha 2	Complex
TC0100003233.mm.1	8.05	7.19	1.82	0.006236	0.432966	Pla2g4a	phospholipase A2, group IVA (cytosolic, calcium-dependent)	Complex
TC0600001422.mm.1	7.78	6.92	1.82	0.00402	0.400971	C1ra	complement component 1, r subcomponent A	Coding
TC0700002143.mm.1	7.6	6.74	1.82	0.000262	0.364048	Lair1	leukocyte-associated Ig-like receptor 1	Complex
TC1200000959.mm.1	7.38	6.52	1.82	0.001702	0.383063	Gpr65	G-protein coupled receptor 65	Coding
TC0600001401.mm.1	6.77	5.9	1.82	0.001183	0.375278	Clec4a2	C-type lectin domain family 4, member a2	Coding
TC0600002023.mm.1	6.29	5.42	1.82	0.026476	0.574951			NonCoding
TC0800000197.mm.1	11.18	10.32	1.81	0.003014	0.396571			NonCoding
TC1000003019.mm.1	8.75	7.89	1.81	0.014814	0.507569	Irak3	interleukin-1 receptor-associated kinase 3	Complex
TC0800002102.mm.1	7.55	6.69	1.81	0.025014	0.570881	Msr1	macrophage scavenger receptor 1	Complex
TC1500002083.mm.1	7.41	6.55	1.81	0.040569	0.605874	Muc19	mucin 19	NonCoding
TC0500002480.mm.1	6.39	5.54	1.81	0.000449	0.364048	Tlr1	toll-like receptor 1; toll-like receptor 1 (Tlr1), mRNA.	Coding
TC0100002867.mm.1	11.62	10.77	1.8	0.015282	0.514251			NonCoding
TC1000002406.mm.1	10.71	9.86	1.8	0.01778	0.532288	Col6a1	collagen, type VI, alpha 1; procollagen type VI alpha 1	Complex
TC0500000709.mm.1	10.49	9.64	1.8	0.016016	0.523377	Pdgfra	platelet derived growth factor receptor, alpha polypeptide; microRNA mir-7025; mmu-mir-7025; platelet derived growth factor receptor, alpha polypeptide (Pdgfra), transcript variant 1, mRNA.	Complex
TC1900001762.mm.1	8.33	7.48	1.8	0.00058	0.364048	Csf2ra	colony stimulating factor 2 receptor, alpha, low-affinity (granulocyte-macrophage)	Coding
TC1000001183.mm.1	7.29	6.44	1.8	0.001246	0.375278	Btg1	B cell translocation gene 1, anti-proliferative	Complex
TC0X00001712.mm.1	6.33	5.48	1.8	0.001001	0.364048			NonCoding
TC0200003880.mm.1	13.5	12.67	1.79	7.6e-05	0.35902	Serping1	serine (or cysteine) peptidase inhibitor, clade G, member 1; serine (or cysteine) proteinase inhibitor, clade G, member 1	Complex
TC0200003789.mm.1	9.95	9.11	1.79	0.002269	0.389007			NonCoding
TC1700002781.mm.1	9.92	9.08	1.79	0.007614	0.440969	H2-Ab1	histocompatibility 2, class II antigen A, beta 1	Complex
TC1700000690.mm.1	10.17	9.34	1.78	0.011347	0.482857			NonCoding
TC0200002426.mm.1	8.07	7.23	1.78	0.010444	0.475347	Lbp	lipopolysaccharide binding protein	Complex
TC0100002278.mm.1	7.96	7.13	1.78	0.01592	0.522418	Col5a2	collagen, type V, alpha 2; procollagen, type V, alpha 2	Complex
TC1100000303.mm.1	7.77	6.94	1.78	0.001262	0.375278			NonCoding
TC0100001495.mm.1	6.85	6.02	1.78	0.000365	0.364048	Sele	selectin, endothelial cell	Coding
TC1100001592.mm.1	9.39	8.57	1.77	0.005013	0.414539	Igfbp4	insulin-like growth factor binding protein 4	Complex
TC0600003148.mm.1	9.34	8.51	1.77	0.00597	0.432966	Cd9	CD9 antigen	Complex
TC0X00001682.mm.1	8.82	7.99	1.77	0.000295	0.364048	Gpm6b	glycoprotein m6b	Complex
TC1900000019.mm.1	7.95	7.13	1.77	0.007446	0.440969	Unc93b1	unc-93 homolog B1 (C. elegans)	Complex
TC0100001615.mm.1	7.51	6.68	1.77	0.029461	0.588501	Slamf9	SLAM family member 9	Coding
TC1000002404.mm.1	7.15	6.33	1.77	0.008705	0.448601			NonCoding
TC1200001665.mm.1	7.01	6.19	1.77	0.019901	0.542677	Mir1938	microRNA 1938	NonCoding
TC1000003119.mm.1	11.21	10.39	1.76	0.030776	0.591803	Lrp1	low density lipoprotein receptor-related protein 1	Complex
TC1400000395.mm.1	10.32	9.51	1.76	0.028129	0.585944			NonCoding
TC0100000440.mm.1	10.01	9.2	1.76	0.004211	0.40571	Casp8	caspase 8	Coding
TC0700002912.mm.1	8.68	7.86	1.76	0.040166	0.604876	Cd9-ps	Cd9 antigen, pseudogene; CD9 antigen (Cd9) pseudogene	Pseudogene
TC1900001562.mm.1	8.46	7.65	1.76	0.041355	0.608023	Scd1	stearoyl-Coenzyme A desaturase 1	Complex
TC0X00003380.mm.1	7.77	6.96	1.76	0.018415	0.535073	Gm15247	predicted gene 15247; novel transcript	NonCoding
TC1600000878.mm.1	7.49	6.67	1.76	0.040514	0.605874	Mirlet7c-1	microRNA let7c-1	NonCoding
TC1400000513.mm.1	7.4	6.59	1.76	0.000477	0.364048	Lgals3	lectin, galactose binding, soluble 3	Coding
TC1000002655.mm.1	7.25	6.43	1.76	0.004354	0.407914	Gas2l3	growth arrest-specific 2 like 3	Complex
TC0200000819.mm.1	6.79	5.97	1.76	0.003206	0.396571	Tnfaip6	tumor necrosis factor alpha induced protein 6	Coding
TC1100004000.mm.1	10.89	10.08	1.75	0.005045	0.414539	Abca9	ATP-binding cassette, sub-family A (ABC1), member 9; ATP-binding cassette transporter sub-family A member 9	Complex
TC0700001346.mm.1	9.41	8.6	1.75	0.000606	0.364048			NonCoding
TC0100002656.mm.1	9.1	8.3	1.75	0.000203	0.364048	Dock10	dedicator of cytokinesis 10; dedicator of cytokinesis 10 (Dock10), mRNA.	Complex
TC1900001461.mm.1	8.33	7.52	1.75	0.023375	0.5668	Myof	myoferlin	Coding
TC0200001891.mm.1	7.58	6.77	1.75	0.004162	0.404884			NonCoding
TC1700000585.mm.1	7.15	6.34	1.75	0.014729	0.507113	Myo1f	myosin IF	Complex
TC1100003126.mm.1	6.33	5.52	1.75	0.031189	0.591935			NonCoding
TC0200005431.mm.1	6.12	5.32	1.75	0.004966	0.414539			NonCoding
TC0600000150.mm.1	10.63	9.83	1.74	0.011713	0.484751	Gm26809	predicted gene, 26809	NonCoding
TC1100000627.mm.1	9.51	8.71	1.74	0.040076	0.604799			NonCoding
TC0200003476.mm.1	9.2	8.4	1.74	0.012412	0.490787			NonCoding
TC0600001623.mm.1	9	8.2	1.74	0.01704	0.530977			NonCoding
TC1400001921.mm.1	7.47	6.67	1.74	0.018805	0.535073			NonCoding
TC0400002128.mm.1	6.49	5.68	1.74	0.007827	0.442598			NonCoding
TC1800000480.mm.1	9.21	8.42	1.73	0.0011	0.368168	Eif1a	eukaryotic translation initiation factor 1A	Coding
TC0X00001710.mm.1	9.17	8.37	1.73	0.000727	0.364048	Mid1	midline 1	Complex
TC1000002354.mm.1	8.69	7.89	1.73	0.001211	0.375278			NonCoding
TC1000002530.mm.1	8.42	7.63	1.73	0.041107	0.606481	Nmrk2	nicotinamide riboside kinase 2	Coding
TC0900002645.mm.1	7.56	6.77	1.73	0.008476	0.447399	RP23-296I6.12	novel transcript, antisense to Rfx7	NonCoding
TC0700000561.mm.1	7.42	6.63	1.73	0.013405	0.499418	Tyrobp	TYRO protein tyrosine kinase binding protein	Coding
TC0600000104.mm.1	6.35	5.55	1.73	0.017356	0.530977			NonCoding
TC0300002467.mm.1	6.22	5.43	1.73	0.029735	0.588695	Tnfaip8l2	tumor necrosis factor, alpha-induced protein 8-like 2	Coding
TC1800000510.mm.1	11.26	10.48	1.72	0.01049	0.475841	Cd63-ps	CD63 antigen, pseudogene; Cd63 antigen (Cd63) pseudogene	Pseudogene
TC1800001463.mm.1	9.54	8.77	1.72	0.017206	0.530977	Atp8b1	ATPase, class I, type 8B, member 1	Coding
TC1000000215.mm.1	8.58	7.8	1.72	0.004075	0.403336	Ctgf	connective tissue growth factor	Coding
TC0100001570.mm.1	7.73	6.95	1.72	0.031234	0.591935	Olfml2b	olfactomedin-like 2B	Complex
TC0700001012.mm.1	7.23	6.45	1.72	0.016038	0.523377			NonCoding
TC0200002898.mm.1	6.85	6.07	1.72	0.008516	0.44755			NonCoding
TC0900000184.mm.1	6.84	6.06	1.72	0.003329	0.396571	Icam1	intercellular adhesion molecule 1	Coding
TC1900000227.mm.1	6.38	5.6	1.72	0.042367	0.613131	Gm10212	predicted pseudogene 10212	Pseudogene
TC1300001108.mm.1	5.37	4.59	1.72	0.017413	0.531074	Gm5086	predicted gene 5086	NonCoding
TC0X00002170.mm.1	9.97	9.19	1.71	0.000355	0.364048	Gm15035	predicted gene 15035; novel pseudogene	Complex
TC0400004216.mm.1	9.51	8.73	1.71	0.019274	0.537429	Podn	podocan	Complex
TC1100003506.mm.1	9.3	8.52	1.71	0.008626	0.448601	Scpep1	serine carboxypeptidase 1	Complex
TC0300002802.mm.1	9.14	8.36	1.71	0.015814	0.520485	Vcam1	vascular cell adhesion molecule 1	Coding
TC1000000784.mm.1	9.07	8.3	1.71	0.042836	0.615125	Cstb	cystatin B	Coding
TC0600003109.mm.1	8.74	7.97	1.71	0.004567	0.411142	C1s2	complement component 1, s subcomponent 2; novel protein, similar to complement component 1, s subcomponent C1s	Coding
TC1100000487.mm.1	8.24	7.47	1.71	0.015871	0.521695	Gm12177	predicted gene 12177; novel pseudogene	Complex
TC0900002770.mm.1	8.19	7.42	1.71	0.006908	0.439328	Fam46a	family with sequence similarity 46, member A	Complex
TC1300002171.mm.1	7.82	7.05	1.71	0.036709	0.600941			NonCoding
TC0200000973.mm.1	7.53	6.75	1.71	0.020442	0.546226			NonCoding
TC0400003681.mm.1	7.44	6.66	1.71	0.000181	0.364048	Themis2	thymocyte selection associated family member 2; novel protein (BC013712)	Coding
TC0X00001581.mm.1	6.86	6.09	1.71	0.007663	0.440969			NonCoding
TC1600000662.mm.1	6.25	5.47	1.71	0.001856	0.389007	Cd200r1	CD200 receptor 1	Complex
TC1100002095.mm.1	12	11.23	1.7	0.000784	0.364048	Gm11951	predicted gene 11951; interferon induced transmembrane protein 3-like (Ifitm3l) pseudogene	Pseudogene
TC1600002094.mm.1	10.84	10.07	1.7	0.014684	0.507052	Rcan1	regulator of calcineurin 1	Coding
TC1700001934.mm.1	10.31	9.54	1.7	0.003289	0.396571	Gm8696	predicted gene 8696; NHP2 non-histone chromosome protein 2-like 1 (S. cerevisiae) (Nhp2l1) pseudogene	Pseudogene
TC0900002533.mm.1	10.04	9.27	1.7	0.003407	0.396571	Rab8b	RAB8B, member RAS oncogene family	Complex
TC0100001308.mm.1	8.81	8.05	1.7	0.010057	0.470081	Kcnt2	potassium channel, subfamily T, member 2	Complex
TC0900000813.mm.1	8.66	7.89	1.7	0.007805	0.442598	Gm22571	predicted gene, 22571	NonCoding
TC1700000342.mm.1	7.65	6.88	1.7	0.012177	0.488849	Rab26os	RAB26, member RAS oncogene family, opposite strand; predicted gene, 23519; novel antisense transcript, SNORD60 host (2610019E17Rik)	NonCoding
TC0700001259.mm.1	7.06	6.29	1.7	0.003864	0.396571			NonCoding
TC1600000553.mm.1	6.81	6.05	1.7	0.036499	0.600336	Cd80	CD80 antigen; CD80 antigen (Cd80), mRNA.	Complex
TC0200005432.mm.1	6.75	5.99	1.7	0.035655	0.59807			NonCoding
TC1300002756.mm.1	6.24	5.47	1.7	0.038854	0.604714	Gm21188	predicted gene, 21188	Complex
TC1700000937.mm.1	6.02	5.26	1.7	0.015615	0.517922	Trem2	triggering receptor expressed on myeloid cells 2	Complex
TC0200005187.mm.1	5.96	5.19	1.7	0.007321	0.440969			NonCoding
TC0400003725.mm.1	10.26	9.5	1.69	0.023168	0.564832	Sh3bgrl3	SH3 domain binding glutamic acid-rich protein-like 3	Complex
TC0200001717.mm.1	8.81	8.05	1.69	0.005723	0.425352			NonCoding
TC0900002821.mm.1	8.7	7.95	1.69	0.040731	0.605874			NonCoding
TC0300002878.mm.1	7.44	6.68	1.69	0.00209	0.389007	Snora24	small nucleolar RNA, H/ACA box 24; small nucleolar RNA host gene 8	NonCoding
TC0200001523.mm.1	6.62	5.87	1.69	0.000534	0.364048	Pamr1	peptidase domain containing associated with muscle regeneration 1	Complex
TC0300001674.mm.1	6.13	5.37	1.69	0.004565	0.411142	Sirpb1a	signal-regulatory protein beta 1A; signal-regulatory protein beta 1B; signal-regulatory protein beta 1B (Sirpb1b), mRNA.	Coding
TC0900001337.mm.1	13.92	13.17	1.68	0.016246	0.524914	Twf2	twinfilin, actin-binding protein, homolog 2 (Drosophila)	Coding
TC0200000966.mm.1	13.48	12.73	1.68	0.002374	0.389007	Xirp2	xin actin-binding repeat containing 2	Complex
TC0200001120.mm.1	12.78	12.04	1.68	0.016694	0.528351	Gm13669	predicted gene 13669; proteolipid protein 2 (Plp2) pseudogene	Complex
TC0500001401.mm.1	9.23	8.48	1.68	0.001681	0.383063	P2rx4	purinergic receptor P2X, ligand-gated ion channel 4	Complex
TC0800001822.mm.1	9.04	8.29	1.68	0.001358	0.381242	Gm15319	predicted gene 15319; novel ankyrin repeat protein	Coding
TC1500001492.mm.1	8.59	7.84	1.68	0.024506	0.570226			NonCoding
TC1500001495.mm.1	8.58	7.83	1.68	0.019931	0.542995			NonCoding
TC0900001009.mm.1	8.52	7.77	1.68	0.006158	0.432966	Myo5a	myosin VA; myosin Va	Complex
TC1500001089.mm.1	7.4	6.65	1.68	0.026336	0.574951	Igfbp6	insulin-like growth factor binding protein 6	Coding
TC0500003431.mm.1	9.56	8.82	1.67	0.04374	0.616628	Serpine1	serine (or cysteine) peptidase inhibitor, clade E, member 1	Coding
TC0200001864.mm.1	9.4	8.66	1.67	0.010572	0.475865	Gm13988	predicted gene 13988; novel pseudogene	Complex
TC1600002097.mm.1	6.59	5.85	1.67	0.001872	0.389007	Runx1	runt related transcription factor 1; runt related transcription factor 1 (Runx1), transcript variant 2, mRNA.	Complex
TC0X00003400.mm.1	5.16	4.41	1.67	0.029646	0.588695	Gm6377	predicted gene 6377; novel protein	Coding
TC0900000474.mm.1	12.48	11.74	1.66	0.002423	0.389007			NonCoding
TC1300000565.mm.1	10.59	9.86	1.66	0.014248	0.504811	Ecm2	extracellular matrix protein 2, female organ and adipocyte specific	Complex
TC0900003344.mm.1	10.03	9.3	1.66	0.007651	0.440969	Trf	transferrin	Complex
TC0100002645.mm.1	9.93	9.2	1.66	0.028397	0.586893	Serpine2	serine (or cysteine) peptidase inhibitor, clade E, member 2; serine or cysteine peptidase inhibitor clade E member 2	Complex
TC1500000237.mm.1	9.5	8.77	1.66	0.005604	0.425352	Matn2	matrilin 2	Complex
TC1500001493.mm.1	9.09	8.36	1.66	0.004133	0.404884			NonCoding
TC0700001793.mm.1	8.79	8.06	1.66	0.001698	0.383063	Il4ra	interleukin 4 receptor, alpha	Coding
TC1200001272.mm.1	8.04	7.31	1.66	0.010235	0.472353	Pld4	phospholipase D family, member 4	Coding
TC1800000600.mm.1	7.84	7.11	1.66	0.013371	0.499418			NonCoding
TC0100001173.mm.1	7.62	6.89	1.66	0.007401	0.440969	5430435G22Rik	RIKEN cDNA 5430435G22 gene; Novel Protein (5430435G22Rik)	Complex
TC1600001749.mm.1	7.59	6.86	1.66	0.040827	0.606275			NonCoding
TC1100000304.mm.1	7.44	6.71	1.66	0.015582	0.517908			NonCoding
TC0800001078.mm.1	7.42	6.7	1.66	0.008965	0.448715	Lpcat2	lysophosphatidylcholine acyltransferase 2	Complex
TC0900001184.mm.1	7.16	6.43	1.66	0.011107	0.480567			NonCoding
TC0100001597.mm.1	6.61	5.88	1.66	0.006641	0.435847	Cd48	CD48 antigen	Coding
TC1300001326.mm.1	6.57	5.83	1.66	0.004534	0.411142	Emb	embigin	Coding
TC0100003480.mm.1	6.43	5.7	1.66	0.000565	0.364048			NonCoding
TC0300001064.mm.1	6.38	5.65	1.66	0.004154	0.404884	Ptpn22	protein tyrosine phosphatase, non-receptor type 22 (lymphoid); protein tyrosine phosphatase, non-receptor type 22 (lymphoid) (Ptpn22), mRNA.	Complex
TC0700001721.mm.1	9.34	8.62	1.65	0.00166	0.383063	Tmem159	transmembrane protein 159	Complex
TC0800000297.mm.1	9.26	8.53	1.65	0.002689	0.391939	Sfrp1	secreted frizzled-related protein 1; secreted frizzled-related sequence protein 1	Coding
TC1600000789.mm.1	9.07	8.34	1.65	0.022187	0.561549			NonCoding
TC0700001178.mm.1	8.83	8.11	1.65	0.003882	0.396571	Tm6sf1	transmembrane 6 superfamily member 1	Complex
TC0900000033.mm.1	8.69	7.97	1.65	0.006348	0.432966	Casp12	caspase 12	Complex
TC0100002279.mm.1	7.49	6.77	1.65	0.025297	0.573159			NonCoding
TC1600001479.mm.1	7.13	6.41	1.65	0.009161	0.452374	Apod	apolipoprotein D	Complex
TC0100001633.mm.1	5.92	5.2	1.65	0.004097	0.403336			NonCoding
TC0400002967.mm.1	5.52	4.79	1.65	0.001506	0.383063			NonCoding
TC0300000040.mm.1	5.51	4.79	1.65	0.005048	0.414539			NonCoding
TC0900000958.mm.1	9.79	9.08	1.64	0.003687	0.396571	RP23-292F17.1	high mobility group box 1 (Hmgb1) pseudogene	Pseudogene
TC1300002463.mm.1	7.55	6.83	1.64	0.00511	0.415534	Iqgap2	IQ motif containing GTPase activating protein 2	Complex
TC0100000065.mm.1	7.31	6.59	1.64	0.024933	0.570745			NonCoding
TC1400001349.mm.1	6.35	5.64	1.64	0.036004	0.599162			NonCoding
TC0400001856.mm.1	12	11.29	1.63	0.037956	0.60256	Dhrs3	dehydrogenase/reductase (SDR family) member 3	Complex
TC1300001395.mm.1	10.93	10.23	1.63	0.022014	0.560112	Pfkp	phosphofructokinase, platelet	Complex
TC1100002985.mm.1	10	9.29	1.63	0.00572	0.425352	Gm12295	predicted gene 12295; novel transcript	NonCoding
TC0200001959.mm.1	9.54	8.83	1.63	0.020308	0.546226	Sirpa	signal-regulatory protein alpha	Complex
TC1200000890.mm.1	8.53	7.82	1.63	0.004314	0.407552	Gm2016	predicted gene 2016	Coding
TC0100000441.mm.1	8.31	7.6	1.63	0.011997	0.486658			NonCoding
TC0400004223.mm.1	7.98	7.27	1.63	0.008275	0.447018	Snhg3	small nucleolar RNA host gene 3; small nucleolar RNA, H/ACA box 73a; small nucleolar RNA host gene (non-protein coding) 3	NonCoding
TC0400003957.mm.1	7.56	6.86	1.63	0.01269	0.495067	Tnfrsf1b	tumor necrosis factor receptor superfamily, member 1b	Complex
TC0500000882.mm.1	6.77	6.06	1.63	0.022025	0.560112			NonCoding
TC0400002741.mm.1	5.89	5.18	1.63	0.011874	0.485952	Gm12580	predicted gene 12580; novel transcript	NonCoding
TC0800000540.mm.1	5.38	4.68	1.63	0.046354	0.621109			NonCoding
TC0200004330.mm.1	5.36	4.65	1.63	0.000785	0.364048	Gm13922	predicted gene 13922; ribosomal protein L39 (Rpl39) pseudogene	Pseudogene
TC1200000589.mm.1	4.87	4.16	1.63	0.001215	0.375278			NonCoding
TC0100003478.mm.1	11.26	10.57	1.62	0.048282	0.626328	Uck2	uridine-cytidine kinase 2	Coding
TC1500001446.mm.1	10.73	10.04	1.62	0.015462	0.517201	Abra	actin-binding Rho activating protein	Coding
TC0900000412.mm.1	10.61	9.92	1.62	0.002213	0.389007	Vwa5a	von Willebrand factor A domain containing 5A	Complex
TC1300001812.mm.1	8.47	7.77	1.62	0.023176	0.564832	Nrn1	neuritin 1	Coding
TC1000001189.mm.1	16.69	16.01	1.61	0.000717	0.364048	Dcn	decorin	Complex
TC0700003633.mm.1	9.82	9.14	1.61	0.039813	0.604714			NonCoding
TC0900000758.mm.1	9.52	8.84	1.61	0.038124	0.603163			NonCoding
TC0800000207.mm.1	9.16	8.47	1.61	0.001419	0.383063	Gm20946	predicted gene, 20946; novel protein (4930467E23Rik)	Coding
TC1600001414.mm.1	9.14	8.45	1.61	0.022018	0.560112	Leprel1	leprecan-like 1	Complex
TC0800000929.mm.1	8.74	8.06	1.61	0.001135	0.370576	Dnajb1	DnaJ (Hsp40) homolog, subfamily B, member 1	Coding
TC0800000196.mm.1	8.72	8.03	1.61	0.002374	0.389007	4930467E23Rik	RIKEN cDNA 4930467E23 gene; predicted gene, 21119; predicted gene 9495; predicted gene 7697; predicted gene 15319	Coding
TC0300003251.mm.1	6.61	5.92	1.61	0.001001	0.364048	Clca1	chloride channel calcium activated 1	Complex
TC0700004635.mm.1	6.4	5.71	1.61	0.006191	0.432966	Lilra6	leukocyte immunoglobulin-like receptor, subfamily A (with TM domain), member 6; paired-Ig-like receptor A3	Complex
TC0400002486.mm.1	6.28	5.59	1.61	0.016485	0.526638	Gm13303	predicted gene 13303; novel pseudogene	Pseudogene
TC1900001498.mm.1	6.13	5.44	1.61	0.012504	0.491491	Blnk	B cell linker; B-cell linker	Complex
TC0700004487.mm.1	6	5.31	1.61	0.007603	0.440969	Adam8	a disintegrin and metallopeptidase domain 8	Complex
TC0X00001658.mm.1	9.02	8.34	1.6	0.006284	0.432966	Ap1s2	adaptor-related protein complex 1, sigma 2 subunit	Complex
TC0200003477.mm.1	8.87	8.19	1.6	0.006072	0.432966			NonCoding
TC0100000297.mm.1	8.62	7.94	1.6	0.000229	0.364048	Il1rl2	interleukin 1 receptor-like 2	Coding
TC0500000288.mm.1	7.64	6.96	1.6	0.007598	0.440969			NonCoding
TC1600001173.mm.1	7.54	6.86	1.6	0.022072	0.560133	Gm22137	predicted gene, 22137; predicted gene 7541; ferritin light chain 1 (Ftl1) pseudogene	Complex
TC0900000031.mm.1	7.47	6.79	1.6	0.031219	0.591935	Casp1	caspase 1	Coding
TC1800001252.mm.1	6.17	5.49	1.6	0.004937	0.414539	Grxcr2	glutaredoxin, cysteine rich 2	Coding
TC1800000481.mm.1	5.85	5.18	1.6	0.042523	0.613721			NonCoding
TC1100003790.mm.1	10.85	10.18	1.59	0.019735	0.541639	Stat3	signal transducer and activator of transcription 3	Complex
TC0800001259.mm.1	9.51	8.84	1.59	0.006427	0.432966	Sntb2	syntrophin, basic 2	Complex
TC0600001536.mm.1	9.4	8.74	1.59	0.006684	0.435853	Gabarapl1	gamma-aminobutyric acid (GABA) A receptor-associated protein-like 1	Complex
TC0200002056.mm.1	8.92	8.25	1.59	0.039296	0.604714	Plcb1	phospholipase C, beta 1	Complex
TC1600001337.mm.1	8.7	8.03	1.59	0.001515	0.383063	Klhl6	kelch-like 6; kelch-like 6 (Drosophila)	Complex
TC0900002514.mm.1	7.68	7.02	1.59	0.01498	0.509036	Plekho2	pleckstrin homology domain containing, family O member 2; pleckstrin homology domain containing, family O member 2 (Plekho2), mRNA.	Coding
TC0200002484.mm.1	7.56	6.89	1.59	0.005425	0.421067			NonCoding
TC1500001300.mm.1	7.44	6.77	1.59	0.007509	0.440969	Fam105a	family with sequence similarity 105, member A	Coding
TC1900000225.mm.1	7.33	6.67	1.59	0.004786	0.413032	Ms4a6b	membrane-spanning 4-domains, subfamily A, member 6B	Complex
TC1600001722.mm.1	7.26	6.59	1.59	0.008667	0.448601	Alcam	activated leukocyte cell adhesion molecule	Complex
TC1600000698.mm.1	5.55	4.88	1.59	0.039569	0.604714	Retnla	resistin like alpha	Coding
TC1100002503.mm.1	17.49	16.83	1.58	0.018067	0.533894			NonCoding
TC0100001005.mm.1	12.21	11.55	1.58	0.040666	0.605874	Gm3608	predicted gene 3608	Pseudogene
TC1100002374.mm.1	11.48	10.82	1.58	0.0234	0.5668	Rel	reticuloendotheliosis oncogene	Coding
TC0100000596.mm.1	11.28	10.62	1.58	0.019168	0.53714	Gm25360	predicted gene, 25360	NonCoding
TC0200003478.mm.1	10.27	9.6	1.58	0.007359	0.440969			NonCoding
TC0800000206.mm.1	8.96	8.29	1.58	0.001292	0.375278	Gm21119	predicted gene, 21119	Coding
TC0900002351.mm.1	8.93	8.27	1.58	0.043858	0.616628			NonCoding
TC1200002137.mm.1	8.44	7.78	1.58	0.003635	0.396571	Gm2022	predicted pseudogene 2022; predicted gene 8300; predicted gene 5662	Complex
TC1400001368.mm.1	8.05	7.4	1.58	0.0458	0.620792	Gm2877	predicted gene 2877; ribosomal protein L3 (Rpl3) pseudogene	Pseudogene
TC1400001659.mm.1	7.98	7.32	1.58	0.016356	0.52598	Prkcd	protein kinase C, delta	Complex
TC0600001157.mm.1	7.9	7.24	1.58	0.015217	0.512614			NonCoding
TC1200002438.mm.1	7.66	7	1.58	0.009279	0.454692	Ahnak2	AHNAK nucleoprotein 2	Coding
TC1500000033.mm.1	7.64	6.98	1.58	0.040673	0.605874			NonCoding
TC0100000632.mm.1	7.52	6.86	1.58	0.003311	0.396571	Slc11a1	solute carrier family 11 (proton-coupled divalent metal ion transporters), member 1	Complex
TC1300000426.mm.1	7.05	6.39	1.58	0.036122	0.599356			NonCoding
TC0100002920.mm.1	5.92	5.25	1.58	0.01732	0.530977			NonCoding
TC0800002236.mm.1	11.56	10.91	1.57	0.008321	0.447051	Spcs3	signal peptidase complex subunit 3 homolog (S. cerevisiae)	Coding
TC0X00001780.mm.1	11.16	10.51	1.57	0.025249	0.573159	Plp2	proteolipid protein 2	Complex
TC0500000888.mm.1	11.06	10.42	1.57	0.025489	0.573723	2011-09-01	septin 11	Complex
TC0900000748.mm.1	10.33	9.67	1.57	0.013395	0.499418	Hexa	hexosaminidase A	Coding
TC0700004513.mm.1	10.26	9.61	1.57	0.005116	0.415534	Ifitm2	interferon induced transmembrane protein 2	Coding
TC1500001498.mm.1	8.32	7.66	1.57	0.008674	0.448601			NonCoding
TC0500002818.mm.1	7.77	7.13	1.57	0.029454	0.588501	Rasgef1b	RasGEF domain family, member 1B	Complex
TC0200000977.mm.1	7.42	6.77	1.57	0.021245	0.555154	Gm13603	predicted gene 13603; ribosomal protein L9 (Rpl9) pseudogene	Pseudogene
TC0200002064.mm.1	7.04	6.38	1.57	0.032291	0.591935			NonCoding
TC1200000891.mm.1	6.97	6.32	1.57	0.017425	0.531091	Gm16368	predicted pseudogene 16368	Pseudogene
TC0300002670.mm.1	6.71	6.06	1.57	0.032569	0.591935			NonCoding
TC0100001603.mm.1	6.4	5.76	1.57	0.011774	0.484751	Gm10521	predicted gene 10521	Coding
TC1900000869.mm.1	6.36	5.7	1.57	0.005851	0.430736			NonCoding
TC0900001503.mm.1	6.3	5.65	1.57	0.031442	0.591935			NonCoding
TC0400000736.mm.1	6.06	5.42	1.57	0.008523	0.44755	Pappa	pregnancy-associated plasma protein A	Complex
TC1500001896.mm.1	14.05	13.41	1.56	0.01769	0.532039	Rpl3	ribosomal protein L3; predicted gene 12816	Ribosomal
TC1400002068.mm.1	13.33	12.69	1.56	1.6e-05	0.16245	Gm8865	predicted gene 8865; interferon induced transmembrane protein 2 (Ifitm2) pseudogene	Complex
TC0900001402.mm.1	12.47	11.83	1.56	0.009278	0.454692	Gpx1	glutathione peroxidase 1	Coding
TC0500000343.mm.1	9.85	9.21	1.56	0.008936	0.448601			NonCoding
TC0400002979.mm.1	8.89	8.25	1.56	0.00153	0.383063	Gm12551	predicted gene 12551; adipose differentiation related protein (Adfp) pseudogene	Pseudogene
TC0200005052.mm.1	7.76	7.12	1.56	0.007056	0.439328	Mafb	v-maf musculoaponeurotic fibrosarcoma oncogene family, protein B (avian)	Coding
TC0600001639.mm.1	7.58	6.94	1.56	0.004759	0.413032	Mgst1	microsomal glutathione S-transferase 1	Complex
TC0600001154.mm.1	7.49	6.85	1.56	0.017193	0.530977	Gxylt2	glucoside xylosyltransferase 2; glycosyltransferase 8 domain containing 4	Complex
TC1100002259.mm.1	6.74	6.09	1.56	0.036305	0.5997			NonCoding
TC4_GL456350_random00000006.mm.1	6.56	5.92	1.56	0.021394	0.555435			Coding
TC0300001110.mm.1	5.79	5.15	1.56	0.039617	0.604714	AI504432	expressed sequence AI504432; novel transcript (expressed sequence AI504432)	Complex
TC0100000600.mm.1	11.99	11.35	1.55	0.005805	0.428248	Gm25939	predicted gene, 25939	NonCoding
TC0900003199.mm.1	10.57	9.93	1.55	0.004693	0.412729	Tgfbr2	transforming growth factor, beta receptor II	Coding
TC1100001688.mm.1	10.54	9.91	1.55	0.013675	0.50081	Grn	granulin	Complex
TC1000002353.mm.1	9.92	9.29	1.55	0.012372	0.489866	Bicc1	bicaudal C homolog 1 (Drosophila)	Complex
TC0600001769.mm.1	9.9	9.27	1.55	0.008867	0.448601	2810474O19Rik	RIKEN cDNA 2810474O19 gene; likely orthologue of H. sapiens chromosome 12 open reading frame 35 (C12orf35)	Complex
TC1600000788.mm.1	9.41	8.77	1.55	9.8e-05	0.364048	Pros1	protein S (alpha)	Complex
TC0400001990.mm.1	9.4	8.77	1.55	0.041578	0.609144	Errfi1	ERBB receptor feedback inhibitor 1	Complex
TC0700002988.mm.1	9.21	8.58	1.55	0.045962	0.621109	Rcn3	reticulocalbin 3, EF-hand calcium binding domain; reticulocalbin 3, EF-hand calcium binding domain (Rcn3), mRNA.	Complex
TC0700000681.mm.1	8.75	8.12	1.55	0.003493	0.396571			NonCoding
TC0200001390.mm.1	8.28	7.64	1.55	0.021284	0.555334			NonCoding
TC0800002522.mm.1	8.21	7.58	1.55	0.038135	0.603163	Tpd52-ps	tumor protein D52, pseudogene	Pseudogene
TC0900000755.mm.1	8.05	7.42	1.55	0.012333	0.489866			NonCoding
TC0800001244.mm.1	7.7	7.08	1.55	0.010031	0.470081	Pla2g15	phospholipase A2, group XV	Coding
TC1800000719.mm.1	7.58	6.95	1.55	0.014868	0.508366			NonCoding
TC1900000216.mm.1	7.5	6.87	1.55	0.003668	0.396571	Ms4a4a	membrane-spanning 4-domains, subfamily A, member 4A	Complex
TC0700002999.mm.1	7.35	6.71	1.55	0.003642	0.396571	Cd37	CD37 antigen	Complex
TC0800000624.mm.1	7.08	6.45	1.55	0.028481	0.587219	Gm25992	predicted gene, 25992	NonCoding
TC1700002814.mm.1	6.33	5.7	1.55	0.001043	0.364048	C4b	complement component 4B (Chido blood group); C4b complement component 4B (Childo blood group)	Complex
TC1600001729.mm.1	6.1	5.46	1.55	0.001721	0.384245			NonCoding
TC0500002651.mm.1	15.74	15.11	1.54	0.028349	0.586671	Igfbp7	insulin-like growth factor binding protein 7	Coding
TC1200002251.mm.1	12.26	11.64	1.54	0.04505	0.6183	Lgmn	legumain	Complex
TC0500001737.mm.1	11.2	10.58	1.54	0.026711	0.576118	Cyth3	cytohesin 3	Coding
TC1100000547.mm.1	8.97	8.35	1.54	0.029179	0.588212	Adamts2	a disintegrin-like and metallopeptidase (reprolysin type) with thrombospondin type 1 motif, 2; a disintegrin-like and metalloprotease (reprolysin type) with thrombospondin type 1 motif, 2; a disintegrin-like and metallopeptidase (reprolysin type) with thrombospondin type 1 motif, 2 (Adamts2), mRNA.	Complex
TC1400001665.mm.1	8.68	8.05	1.54	0.001031	0.364048	Gnl3	guanine nucleotide binding protein-like 3 (nucleolar); small nucleolar RNA, C/D box 19; guanine nucleotide binding protein-like 3 (nucleolar) (Gnl3), transcript variant 1, mRNA.	Complex
TC0X00001614.mm.1	8.5	7.87	1.54	0.020292	0.546226			NonCoding
TC1100000161.mm.1	8	7.37	1.54	0.008728	0.448601	Egfr	epidermal growth factor receptor	Complex
TC0200003474.mm.1	7.68	7.05	1.54	0.037577	0.602181			NonCoding
TC0100002177.mm.1	7.38	6.77	1.54	0.01062	0.475865	Neurl3	neuralized homolog 3 homolog (Drosophila)	Complex
TC0300000902.mm.1	7.08	6.46	1.54	0.004513	0.411142	Ctsk	cathepsin K	Coding
TSUnmapped00000047.mm.1	7.04	6.41	1.54	0.024069	0.570226	Cd83	CD83 antigen	Coding
TC1100000341.mm.1	6.5	5.88	1.54	0.006365	0.432966	Sh3pxd2b	SH3 and PX domains 2B	Complex
TC1400001347.mm.1	6.36	5.74	1.54	0.023075	0.5648			NonCoding
TC0900000415.mm.1	6	5.38	1.54	0.029835	0.589336	Olfr920	olfactory receptor 920	Coding
TC0100001369.mm.1	10.49	9.88	1.53	0.005372	0.421067	Arpc5	actin related protein 2/3 complex, subunit 5	Complex
TC0X00003399.mm.1	9.93	9.31	1.53	0.018811	0.535073	Sh3bgrl	SH3-binding domain glutamic acid-rich protein like	Complex
TC0700004665.mm.1	9.68	9.06	1.53	0.008404	0.447051	Vkorc1	vitamin K epoxide reductase complex, subunit 1	Coding
TC0600002648.mm.1	9.59	8.97	1.53	0.011804	0.485219	Antxr1	anthrax toxin receptor 1	Complex
TC0600002978.mm.1	7.83	7.21	1.53	0.034786	0.595086	Rassf4	Ras association (RalGDS/AF-6) domain family member 4	Coding
TC1500001496.mm.1	7.68	7.07	1.53	0.028558	0.587797			NonCoding
TC0200000276.mm.1	7.22	6.6	1.53	0.038346	0.604627			NonCoding
TC1900001506.mm.1	7	6.38	1.53	0.004796	0.413032	Pik3ap1	phosphoinositide-3-kinase adaptor protein 1	Coding
TC0300000492.mm.1	6.73	6.12	1.53	0.02241	0.562657	Rap2b	RAP2B, member of RAS oncogene family	Complex
TC1100001264.mm.1	6.46	5.84	1.53	0.038415	0.604705	Wfdc17	WAP four-disulfide core domain 17; novel protein similar to extracellular proteinase inhibitor Expi (Gm11428)	Coding
TC0100000599.mm.1	13.47	12.86	1.52	0.020066	0.544201	Gm24497	predicted gene, 24497	NonCoding
TC0100000598.mm.1	13.4	12.79	1.52	0.018934	0.535073	Gm23472	predicted gene, 23472	NonCoding
TC1100001245.mm.1	13.4	12.79	1.52	0.018934	0.535073	Gm23444	predicted gene, 23444	NonCoding
TC0900001232.mm.1	10.63	10.02	1.52	0.027205	0.580502	Rbp1	retinol binding protein 1, cellular	Coding
TC0600002269.mm.1	9.13	8.53	1.52	0.011439	0.483522	Skap2	src family associated phosphoprotein 2	Coding
TC1300001942.mm.1	8.97	8.36	1.52	0.005314	0.420609	Mirlet7f-1	microRNA let7f-1	NonCoding
TC1200000563.mm.1	8.72	8.12	1.52	0.008489	0.447399	Mgat2	mannoside acetylglucosaminyltransferase 2	Coding
TC0100003754.mm.1	8.59	7.99	1.52	0.024627	0.570226	Tgfb2	transforming growth factor, beta 2	Coding
TC1800001197.mm.1	7.28	6.68	1.52	0.048184	0.626328	Cd14	CD14 antigen	Coding
TC1700002481.mm.1	7.16	6.56	1.52	0.012252	0.489447	Tgif1	TGFB-induced factor homeobox 1	Complex
TC0700004119.mm.1	6.5	5.9	1.52	0.002227	0.389007	Dkk3	dickkopf homolog 3 (Xenopus laevis)	Complex
TC0200004396.mm.1	6.42	5.82	1.52	0.004987	0.414539	Rasgrp1	RAS guanyl releasing protein 1; RAS guanyl releasing protein 1 (Rasgrp1), mRNA.	Complex
TC0100002664.mm.1	6.26	5.65	1.52	0.048392	0.626517			NonCoding
TC1100001662.mm.1	12.3	11.7	1.51	0.019585	0.540348	Gm26316	predicted gene, 26316	NonCoding
TC0300000555.mm.1	11.43	10.83	1.51	0.011126	0.480567	Mfsd1	major facilitator superfamily domain containing 1	Coding
TC0800000201.mm.1	10.92	10.33	1.51	0.008499	0.447399			Coding
TC1400001537.mm.1	10.2	9.61	1.51	0.006369	0.432966	Anxa7	annexin A7	Complex
TC1700002430.mm.1	10.14	9.54	1.51	0.023573	0.568892			Coding
TC0200003715.mm.1	9.37	8.78	1.51	0.004533	0.411142			NonCoding
TC0200005460.mm.1	9	8.41	1.51	0.021966	0.559826			NonCoding
TC0700001684.mm.1	8.77	8.18	1.51	0.004271	0.405885	Nucb2	nucleobindin 2	Complex
TC0300000388.mm.1	8.56	7.96	1.51	0.039665	0.604714			NonCoding
TC0500000924.mm.1	8.13	7.53	1.51	0.025874	0.57398	Gm2840	predicted gene 2840	Coding
TC1200001464.mm.1	8.06	7.46	1.51	0.015589	0.517908	Pqlc3	PQ loop repeat containing	Complex
TC1800000301.mm.1	7.4	6.8	1.51	0.006047	0.432966	Egr1	early growth response 1	Coding
TC1900000880.mm.1	6.84	6.24	1.51	0.025073	0.571672			NonCoding
TC0500001290.mm.1	6.64	6.05	1.51	0.012369	0.489866			NonCoding
TC0800000751.mm.1	6.49	5.9	1.51	0.018921	0.535073			NonCoding
TC0X00000156.mm.1	6.12	5.53	1.51	0.013524	0.499418	AA414768	expressed sequence AA414768; ubiquitin-conjugating enzyme E2Q (Ube2q) pseudogene	Complex
TC0X00002879.mm.1	6.07	5.47	1.51	0.029093	0.588151	Mir361	microRNA 361	NonCoding
TSUnmapped00000126.mm.1	6.07	5.47	1.51	0.029093	0.588151	Mir361	microRNA 361	NonCoding
TC1400000862.mm.1	6	5.41	1.51	0.008228	0.44591	Arl11	ADP-ribosylation factor-like 11	Coding
TC0900002244.mm.1	5.12	4.52	1.51	0.033775	0.591935			NonCoding
TC0700000840.mm.1	13.22	13.81	-1.51	0.013288	0.499418	Hrc	histidine rich calcium binding protein	Coding
TC1200002225.mm.1	10.92	11.52	-1.51	0.020445	0.546226			NonCoding
TC1200000590.mm.1	10.82	11.41	-1.51	0.012348	0.489866			NonCoding
TC0600000171.mm.1	8.73	9.32	-1.51	0.012491	0.491385			NonCoding
TC1300001670.mm.1	8.68	9.28	-1.51	0.036846	0.600987	Aldh5a1	aldhehyde dehydrogenase family 5, subfamily A1	Complex
TC0500003353.mm.1	8.45	9.04	-1.51	0.018233	0.535073			NonCoding
TC1100002735.mm.1	8.41	9	-1.51	0.046111	0.621109			NonCoding
TC0500001388.mm.1	7.6	8.2	-1.51	0.03616	0.599665	Gm15842	predicted gene 15842; ribosomal protein S6 (Rps6) pseudogene	Pseudogene
TC1000001349.mm.1	7.11	7.71	-1.51	0.030101	0.589396	Best3	bestrophin 3	Complex
TC1300001238.mm.1	6.51	7.11	-1.51	0.010536	0.475865			NonCoding
TC0800003028.mm.1	6.44	7.03	-1.51	0.001532	0.383063	LOC102634871	uncharacterized LOC102634871	NonCoding
TC0100001319.mm.1	5.42	6.02	-1.51	0.015699	0.518235			NonCoding
TC1800000882.mm.1	4.4	4.99	-1.51	0.010346	0.473078			NonCoding
TC0X00001238.mm.1	4.16	4.76	-1.51	0.022793	0.5648			NonCoding
TC0200003009.mm.1	3.99	4.58	-1.51	0.037227	0.601657	4930515L03Rik	RIKEN cDNA 4930515L03 gene	NonCoding
TC0X00002300.mm.1	14.27	14.87	-1.52	0.004462	0.41103			NonCoding
TC1800000201.mm.1	12.04	12.64	-1.52	0.014639	0.507052	Fhod3	formin homology 2 domain containing 3; formin homology 2 domain containing 3 (Fhod3), mRNA.	Coding
TC1300002319.mm.1	11.21	11.81	-1.52	0.043308	0.616354	Lrrc14b	leucine rich repeat containing 14B; novel gene	Coding
TC1100001771.mm.1	10.85	11.45	-1.52	0.0348	0.595086	Taco1	translational activator of mitochondrially encoded cytochrome c oxidase I; coiled-coil domain containing 44	Coding
TC0200000857.mm.1	9.63	10.23	-1.52	0.038099	0.603092			NonCoding
TC0800000991.mm.1	8.04	8.64	-1.52	0.010917	0.478148	Gpt2	glutamic pyruvate transaminase (alanine aminotransferase) 2	Complex
TC1200002230.mm.1	7.9	8.5	-1.52	0.001687	0.383063	Rps6ka5	ribosomal protein S6 kinase, polypeptide 5	Complex
TC1300002430.mm.1	7.58	8.18	-1.52	0.037118	0.601657			NonCoding
TC0800000765.mm.1	7.33	7.93	-1.52	0.000321	0.364048	Rab3a	RAB3A, member RAS oncogene family	Complex
TC1200000591.mm.1	6.84	7.44	-1.52	0.018221	0.535073	Gm24474	predicted gene, 24474	NonCoding
TC1700000062.mm.1	6.04	6.64	-1.52	0.019632	0.540408			NonCoding
TC0400000648.mm.1	5.24	5.84	-1.52	0.039473	0.604714			NonCoding
TC0300000152.mm.1	4.77	5.37	-1.52	0.030371	0.59138			NonCoding
TC0200003899.mm.1	4.55	5.16	-1.52	0.044377	0.617064	Olfr1000	olfactory receptor 1000	Coding
TC1700002109.mm.1	4.13	4.74	-1.52	0.028961	0.588151	Gm23078	predicted gene, 23078	NonCoding
TC1600000520.mm.1	4.09	4.69	-1.52	0.023985	0.570226	Gm25903	predicted gene, 25903	NonCoding
TC0200005509.mm.1	3.94	4.55	-1.52	0.012119	0.488153	Gm14157	predicted gene 14157; novel transcript	NonCoding
TC1000001830.mm.1	11.92	12.53	-1.53	0.0231	0.5648	Pde7b	phosphodiesterase 7B	Complex
TC0200004776.mm.1	10.46	11.07	-1.53	0.008728	0.448601	Ralgapa2	Ral GTPase activating protein, alpha subunit 2 (catalytic)	Complex
TC0200001012.mm.1	8.3	8.91	-1.53	0.002132	0.389007	Klhl23	kelch-like 23; kelch-like 23 (Drosophila)	Complex
TC0500000296.mm.1	7.58	8.2	-1.53	0.01363	0.500034			NonCoding
TC0100002523.mm.1	7.56	8.17	-1.53	0.010418	0.474999			NonCoding
TC0600002996.mm.1	6.99	7.6	-1.53	0.002635	0.391939	Ret	ret proto-oncogene	Complex
TC0600001418.mm.1	6.96	7.57	-1.53	0.035037	0.595858	Cd163	CD163 antigen	Coding
TC1700001629.mm.1	5.22	5.83	-1.53	0.001925	0.389007			NonCoding
TC0200002805.mm.1	4.7	5.31	-1.53	0.033495	0.591935	Gm22842	predicted gene, 22842	NonCoding
TC0700003613.mm.1	13.85	14.48	-1.54	0.029532	0.588599	Fsd2	fibronectin type III and SPRY domain containing 2	Coding
TC0100002864.mm.1	13.22	13.84	-1.54	0.038042	0.602921	Ppip5k2	diphosphoinositol pentakisphosphate kinase 2; histidine acid phosphatase domain containing 1; diphosphoinositol pentakisphosphate kinase 2 (Ppip5k2), mRNA.	Complex
TC1500000175.mm.1	12.2	12.82	-1.54	0.023322	0.5668	Ank	progressive ankylosis; microRNA mir-7117; mmu-mir-7117	Complex
TC0100003531.mm.1	12.18	12.8	-1.54	0.016128	0.523499	Pcp4l1	Purkinje cell protein 4-like 1	Coding
TC0900000497.mm.1	9.93	10.55	-1.54	0.033151	0.591935	Usp2	ubiquitin specific peptidase 2	Complex
TC0300002910.mm.1	9.77	10.4	-1.54	0.037876	0.602539			NonCoding
TC1800000394.mm.1	8.98	9.6	-1.54	0.038675	0.604714	0610009O20Rik	RIKEN cDNA 0610009O20 gene	Coding
TC0300002351.mm.1	8.82	9.44	-1.54	0.019352	0.53817	Lenep	lens epithelial protein; RFad1, flavin adenine dinucleotide synthetase, homolog (yeast)	Complex
TC0700001186.mm.1	7.31	7.94	-1.54	0.006197	0.432966	Adamtsl3	ADAMTS-like 3	Complex
TC0600001102.mm.1	5.72	6.35	-1.54	0.043353	0.616354			NonCoding
TC0200005119.mm.1	5.27	5.89	-1.54	0.017117	0.530977	Spint3	serine peptidase inhibitor, Kunitz type, 3; novel protein containing a Kunitz/Bovine pancreatic trypsin inhibitor domain (likely orthologue of H. sapiens SPINT3)	Coding
TC0100000197.mm.1	3.65	4.28	-1.54	0.033091	0.591935			NonCoding
TC0300002956.mm.1	9.59	10.22	-1.55	0.020841	0.549399			NonCoding
TC1300000333.mm.1	8.01	8.65	-1.55	6e-05	0.35902			NonCoding
TC1400001480.mm.1	7.57	8.2	-1.55	0.000901	0.364048	Lrrc3b	leucine rich repeat containing 3B	Coding
TC1400000947.mm.1	7.19	7.82	-1.55	0.003431	0.396571	Adra1a	adrenergic receptor, alpha 1a; adrenergic receptor, alpha 1a (Adra1a), mRNA.	Complex
TC1400002451.mm.1	5.37	6	-1.55	0.022983	0.5648			NonCoding
TC0300000372.mm.1	4.63	5.27	-1.55	0.005482	0.421067			NonCoding
TC1300001054.mm.1	4.47	5.1	-1.55	0.015084	0.511504	Gm24737	predicted gene, 24737	NonCoding
TC0100002055.mm.1	4.18	4.82	-1.55	0.009983	0.469654			NonCoding
TC0500003214.mm.1	13.79	14.43	-1.56	0.005722	0.425352			NonCoding
TC0200000856.mm.1	10.23	10.87	-1.56	0.007233	0.440969	Kcnj3	potassium inwardly-rectifying channel, subfamily J, member 3	Coding
TC0100001554.mm.1	9.94	10.59	-1.56	0.017184	0.530977	Rxrg	retinoid X receptor gamma	Coding
TC1900000547.mm.1	7.01	7.66	-1.56	0.003577	0.396571	Lgi1	leucine-rich repeat LGI family, member 1	Complex
TC1100000484.mm.1	5.52	6.16	-1.56	0.006919	0.439328	Timd4	T cell immunoglobulin and mucin domain containing 4; T-cell immunoglobulin and mucin domain containing 4	Coding
TC0200002103.mm.1	5.48	6.12	-1.56	0.025678	0.57398			NonCoding
TC1600000064.mm.1	5.4	6.05	-1.56	0.037122	0.601657			NonCoding
TC1700000831.mm.1	5.36	6	-1.56	0.00354	0.396571			NonCoding
TC0100003206.mm.1	5.33	5.97	-1.56	0.013457	0.499418			NonCoding
TC1500001715.mm.1	5.21	5.85	-1.56	0.00381	0.396571	Lypd2	Ly6/Plaur domain containing 2	Coding
TC0700003543.mm.1	4.5	5.15	-1.56	0.005908	0.431623			NonCoding
TC0600003564.mm.1	4.29	4.92	-1.56	0.04829	0.626328	Igkv4-62	immunoglobulin kappa variable 4-62	Coding
TC1400000768.mm.1	14.73	15.37	-1.57	0.020256	0.546226			NonCoding
TC0600000201.mm.1	12.91	13.56	-1.57	0.006624	0.435847	Asb15	ankyrin repeat and SOCS box-containing 15; ankyrin repeat and SOCS box-containing protein 15	Coding
TC0X00002299.mm.1	10.16	10.81	-1.57	0.002323	0.389007			NonCoding
TC1400002582.mm.1	8.63	9.27	-1.57	0.037166	0.601657			NonCoding
TC0200000765.mm.1	7.98	8.63	-1.57	0.025234	0.573118	Gm13479	predicted gene 13479; putative novel transcript	NonCoding
TC0200004281.mm.1	7.54	8.19	-1.57	0.01101	0.479959	BB218582	expressed sequence BB218582; novel transcript; uncharacterized LOC102640562	NonCoding
TC1000001006.mm.1	7.3	7.95	-1.57	0.013341	0.499418			NonCoding
TC1100003921.mm.1	6.95	7.6	-1.57	0.019212	0.53714	Scn4a	sodium channel, voltage-gated, type IV, alpha; sodium channel, voltage-gated, type IV, alpha polypeptide	Coding
TC0X00000087.mm.1	4.26	4.92	-1.57	0.00605	0.432966			NonCoding
TC0500000645.mm.1	8.79	9.45	-1.58	0.02134	0.555334			NonCoding
TC1800000454.mm.1	8.47	9.13	-1.58	0.024697	0.570226			NonCoding
TC0100003089.mm.1	7.35	8.01	-1.58	0.004516	0.411142	Gm19461	predicted gene, 19461	NonCoding
TC0800000861.mm.1	6.87	7.53	-1.58	0.016977	0.530977			NonCoding
TC1600000136.mm.1	4.95	5.61	-1.58	0.003284	0.396571			NonCoding
TC1900000818.mm.1	4.87	5.53	-1.58	0.048063	0.625968			NonCoding
TC0Y00000395.mm.1	4.19	4.85	-1.58	0.026102	0.57398	Gm21943	predicted gene, 21943; predicted gene, 21573; predicted gene, 21330; predicted gene, 21281; predicted gene, 21247; predicted gene, 21184; predicted gene, 21163; predicted gene, 20818	Coding
TC1000002192.mm.1	3.86	4.51	-1.58	0.043951	0.616628			NonCoding
TC1500000160.mm.1	10.01	10.68	-1.59	0.046477	0.621109	Myo10	myosin X	Complex
TC1100003108.mm.1	8.38	9.04	-1.59	0.031952	0.591935	Gm12319	predicted gene 12319; novel transcript	NonCoding
TC1100001169.mm.1	8.07	8.74	-1.59	0.018909	0.535073	Lyrm9	LYR motif containing 9; novel protein (1810012P15Rik)	Complex
TC0700001324.mm.1	8.07	8.74	-1.59	0.024389	0.570226	Gm26862	predicted gene, 26862	NonCoding
TC1800000204.mm.1	7.32	7.99	-1.59	0.025428	0.573723			NonCoding
TC0Y00000493.mm.1	4.52	5.19	-1.59	0.010071	0.470081	Ssty2	spermiogenesis specific transcript on the Y 2; predicted gene, 21257	Coding
TC1500001717.mm.1	9.97	10.64	-1.6	0.030727	0.591803	Lynx1	Ly6/neurotoxin 1	Complex
TC0600000166.mm.1	8.97	9.65	-1.6	0.023867	0.570226			NonCoding
TC0200004781.mm.1	8.93	9.61	-1.6	0.014412	0.505324			NonCoding
TC0300002907.mm.1	7.74	8.41	-1.6	0.04703	0.623122			NonCoding
TC0400003832.mm.1	7.2	7.88	-1.6	0.00997	0.469372	Pla2g5	phospholipase A2, group V	Complex
TC1200002229.mm.1	7.19	7.87	-1.6	0.024971	0.570745			NonCoding
TC1400002763.mm.1	6.41	7.09	-1.6	0.00464	0.411743			NonCoding
TC1300002089.mm.1	6.4	7.08	-1.6	0.009964	0.469372			NonCoding
TC0200001132.mm.1	5.69	6.37	-1.6	0.001443	0.383063			NonCoding
TC0Y00000059.mm.1	4.49	5.17	-1.6	0.042257	0.61312	Gm21242	predicted gene, 21242; predicted gene, 21065; spermiogenesis specific transcript on the Y 2	Coding
TC0Y00000434.mm.1	4.49	5.17	-1.6	0.042257	0.61312	Ssty2	spermiogenesis specific transcript on the Y 2; predicted gene, 21242; predicted gene, 21065	Coding
TC0200001597.mm.1	7.63	8.32	-1.61	0.008054	0.443044	Mpped2	metallophosphoesterase domain containing 2	Complex
TC1800001017.mm.1	7.62	8.31	-1.61	0.013511	0.499418	Aqp4	aquaporin 4	Complex
TC0100001911.mm.1	6.84	7.53	-1.61	0.015984	0.523377			NonCoding
TC1600000074.mm.1	6.04	6.73	-1.61	0.01817	0.535073			NonCoding
TC1400000137.mm.1	9.83	10.53	-1.62	0.04693	0.622921			NonCoding
TC0700003580.mm.1	9.18	9.87	-1.62	0.037204	0.601657			NonCoding
TC0600000836.mm.1	7.98	8.67	-1.62	0.009836	0.465701			NonCoding
TC0100003783.mm.1	6.49	7.19	-1.62	0.004887	0.414539	Cenpf	centromere protein F	Complex
TC0300003184.mm.1	5.73	6.43	-1.62	0.029916	0.589396	Gm23038	predicted gene, 23038	NonCoding
TC0200001497.mm.1	3.82	4.51	-1.62	0.0449	0.617875			NonCoding
TC1800000981.mm.1	13.04	13.74	-1.63	0.03357	0.591935	Gm21747	predicted gene, 21747; novel transcript, antisense to Mib1 and host to Mir1a-2, Mir133a-1	NonCoding
TC0100003204.mm.1	9.76	10.46	-1.63	0.029186	0.588212	Rgs2	regulator of G-protein signaling 2	Complex
TC1000001837.mm.1	8.58	9.28	-1.63	0.016101	0.523377			NonCoding
TC0300003120.mm.1	8.77	9.48	-1.64	0.010007	0.470081			NonCoding
TC0500003356.mm.1	8.51	9.22	-1.64	0.007296	0.440969			NonCoding
TC1100002106.mm.1	8.25	8.96	-1.64	0.020411	0.546226	Mtfp1	mitochondrial fission process 1; novel protein	Complex
TC0X00003095.mm.1	8.22	8.94	-1.64	0.005978	0.432966	Gm5762	predicted gene 5762; phosphatidylinositol transfer protein, cytoplasmic 1 (Pitpnc1) pseudogene	Complex
TC0300003118.mm.1	8.14	8.86	-1.64	0.026121	0.57398	Gm9912	predicted gene 9912	Coding
TC1400002771.mm.1	7.18	7.89	-1.64	0.001092	0.36731			NonCoding
TC0700001003.mm.1	6.86	7.57	-1.64	0.006029	0.432966			NonCoding
TC1000000813.mm.1	6.99	7.71	-1.65	0.018549	0.535073	Hcn2	hyperpolarization-activated, cyclic nucleotide-gated K+ 2	Coding
TC0400001811.mm.1	6.45	7.18	-1.65	0.002044	0.389007			NonCoding
TC0Y00000089.mm.1	3.82	4.54	-1.65	0.042132	0.612493			NonCoding
TC1200002658.mm.1	3.27	4	-1.65	0.001582	0.383063	Ighv1-78	immunoglobulin heavy variable 1-78	Coding
TC0X00001062.mm.1	7.62	8.35	-1.66	0.010037	0.470081	Fgf16	fibroblast growth factor 16	Coding
TC0600001609.mm.1	4.8	5.53	-1.66	0.00365	0.396571			NonCoding
TC0100000366.mm.1	4.75	5.48	-1.66	0.02639	0.574951			NonCoding
TC1200002263.mm.1	12.57	13.31	-1.67	0.003186	0.396571	Asb2	ankyrin repeat and SOCS box-containing 2; ankyrin repeat and SOCS box-containing protein 2	Complex
TC0300001487.mm.1	8	8.74	-1.67	0.002401	0.389007			NonCoding
TC0400001392.mm.1	7.91	8.65	-1.67	0.021746	0.558401	Nt5c1a	5-nucleotidase, cytosolic IA; 5'-nucleotidase, cytosolic IA	Coding
TC1500000543.mm.1	7.01	7.75	-1.67	0.006808	0.439328	Them6	thioesterase superfamily member 6	Coding
TC0400002800.mm.1	6.9	7.64	-1.67	0.006082	0.432966	Whrn	whirlin	Complex
TC0100002020.mm.1	5.66	6.39	-1.67	0.014259	0.504811	Defb44-ps	defensin beta 44, pseudogene; defensin beta 44	Complex
TC1700002450.mm.1	5.47	6.21	-1.67	0.000873	0.364048			NonCoding
TC0700004079.mm.1	4.62	5.36	-1.67	0.024128	0.570226	Ascl3	achaete-scute complex homolog 3 (Drosophila)	Coding
TC1400002692.mm.1	3.48	4.22	-1.67	0.048591	0.626564			NonCoding
TC1100000494.mm.1	8.57	9.32	-1.68	0.024985	0.570745	Trim7	tripartite motif-containing 7; tripartite motif protein 7; tripartite motif-containing 7 (Trim7), mRNA.	Complex
TC1400002774.mm.1	7.58	8.33	-1.68	0.001276	0.375278			NonCoding
TC0200003633.mm.1	3.94	4.69	-1.68	0.017943	0.532454			NonCoding
TC0900000848.mm.1	11.88	12.64	-1.69	0.009313	0.455758	Rbpms2	RNA binding protein with multiple splicing 2; predicted gene 3470	Coding
TC0300000467.mm.1	8.15	8.91	-1.69	0.00393	0.398762	Med12l	mediator complex subunit 12-like	Complex
TC0800000823.mm.1	7.93	8.69	-1.69	0.031062	0.591935	Klf2	Kruppel-like factor 2 (lung)	Coding
TC0500000063.mm.1	6.21	6.97	-1.69	0.047699	0.624791			NonCoding
TC0800002785.mm.1	4.39	5.14	-1.69	0.016104	0.523377			NonCoding
TC1900001561.mm.1	4.06	4.82	-1.69	0.011203	0.481703			NonCoding
TC0700003509.mm.1	3.92	4.68	-1.69	0.014259	0.504811			NonCoding
TC0300000948.mm.1	13.72	14.49	-1.7	0.028366	0.586671	Hfe2	hemochromatosis type 2 (juvenile) (human homolog)	Coding
TC1000000409.mm.1	10.79	11.55	-1.7	0.002856	0.396571	Rtn4ip1	reticulon 4 interacting protein 1	Coding
TC0900000621.mm.1	9.94	10.71	-1.71	0.002346	0.389007	Arhgap20	Rho GTPase activating protein 20	Complex
TC0300001698.mm.1	3.71	4.48	-1.71	0.002289	0.389007	1700064H15Rik	RIKEN cDNA 1700064H15 gene; novel protein (1700064H15Rik)	Coding
TC0800001133.mm.1	9.37	10.15	-1.72	0.035472	0.59807	Mmp15	matrix metallopeptidase 15	Complex
TC1600000078.mm.1	6.19	6.97	-1.72	0.039528	0.604714			NonCoding
TC1100003530.mm.1	5.7	6.48	-1.72	0.021019	0.552324			NonCoding
TC1600000063.mm.1	5.4	6.19	-1.72	0.02601	0.57398			NonCoding
TC1400001763.mm.1	4.52	5.3	-1.72	0.035475	0.59807			NonCoding
TC0600000458.mm.1	6.46	7.25	-1.73	0.001024	0.364048	Clcn1	chloride channel 1	Complex
TC1000001008.mm.1	4.51	5.31	-1.73	0.008941	0.448601			NonCoding
TC0X00002298.mm.1	11.18	11.97	-1.74	0.00116	0.37493			NonCoding
TC1100003699.mm.1	7.44	8.24	-1.74	0.02477	0.570226			NonCoding
TC1700001170.mm.1	6.33	7.13	-1.74	0.007516	0.440969			NonCoding
TC0600000664.mm.1	12.36	13.16	-1.75	0.005067	0.414539	Aqp1	aquaporin 1	Coding
TC0100002578.mm.1	6.07	6.87	-1.75	0.041987	0.611464			NonCoding
TC0600000706.mm.1	4.85	5.65	-1.75	0.004481	0.411142	Vmn1r29	vomeronasal 1 receptor 29	Coding
TC1200001599.mm.1	10.67	11.49	-1.77	0.032865	0.591935	Gpr22	G protein-coupled receptor 22	Coding
TC1200000996.mm.1	8.01	8.83	-1.77	0.003178	0.396571	9030617O03Rik	RIKEN cDNA 9030617O03 gene; novel protein (9030617O03Rik)	Complex
TC0300000355.mm.1	6.81	7.64	-1.77	0.033064	0.591935			NonCoding
TC1400002768.mm.1	6.41	7.24	-1.77	0.006305	0.432966			NonCoding
TC1900000709.mm.1	10.2	11.03	-1.78	0.000552	0.364048	As3mt	arsenic (+3 oxidation state) methyltransferase	Complex
TC1500000178.mm.1	9.37	10.2	-1.78	0.022602	0.563899			NonCoding
TC0900001434.mm.1	7.01	7.84	-1.78	0.002695	0.391939	Plxnb1	plexin B1	Coding
TC0400002801.mm.1	6.04	6.88	-1.79	0.017738	0.532239			NonCoding
TC0600001101.mm.1	5.36	6.2	-1.79	0.014643	0.507052	Gm15737	predicted gene 15737; Novel protein	Coding
TC0200000766.mm.1	8.83	9.68	-1.8	0.031852	0.591935			NonCoding
TC1200000931.mm.1	4.43	5.28	-1.8	0.006133	0.432966			NonCoding
TC1900000492.mm.1	9.05	9.9	-1.81	0.031432	0.591935	Gm23334	predicted gene, 23334	NonCoding
TC0900000742.mm.1	6.7	7.55	-1.81	0.026814	0.577262	Hcn4	hyperpolarization-activated, cyclic nucleotide-gated K+ 4	Coding
TC1000001986.mm.1	4.81	5.67	-1.81	0.001002	0.364048	Gm4794	predicted gene 4794	Coding
TC0600000158.mm.1	10.18	11.04	-1.82	0.012866	0.497114	Kcnd2	potassium voltage-gated channel, Shal-related family, member 2	Coding
TC1200000592.mm.1	7	7.87	-1.82	0.002797	0.395407			NonCoding
TC1400002767.mm.1	5.62	6.5	-1.83	0.001016	0.364048			NonCoding
TC1300001953.mm.1	7.21	8.09	-1.84	0.028176	0.586415	Wnk2	WNK lysine deficient protein kinase 2	Complex
TC0X00001892.mm.1	9.88	10.77	-1.85	0.0005	0.364048	Maob	monoamine oxidase B	Coding
TC0500003310.mm.1	7.21	8.1	-1.85	0.008377	0.447051	Phkg1	phosphorylase kinase gamma 1	Complex
TC1700001699.mm.1	11.66	12.55	-1.86	0.010767	0.477234	Dusp1	dual specificity phosphatase 1	Complex
TC0300003122.mm.1	8.62	9.51	-1.86	0.001599	0.383063	Lphn2	latrophilin 2	NonCoding
TC1600000394.mm.1	8.58	9.47	-1.86	0.010594	0.475865			NonCoding
TC1600000067.mm.1	6.05	6.95	-1.87	0.027643	0.582121			NonCoding
TC1400002775.mm.1	6.04	6.95	-1.87	0.000872	0.364048			NonCoding
TC0100001553.mm.1	5.46	6.36	-1.87	0.00564	0.425352			NonCoding
TC0600003553.mm.1	3.92	4.83	-1.88	0.029071	0.588151	Igkv4-81	immunoglobulin kappa variable 4-81	Coding
TC1500001363.mm.1	4.51	5.43	-1.89	0.039802	0.604714	Mir599	microRNA 599	NonCoding
TC0100001175.mm.1	6.75	7.68	-1.9	0.003089	0.396571	Pm20d1	peptidase M20 domain containing 1	Complex
TC1100003525.mm.1	6.17	7.09	-1.9	0.001877	0.389007			NonCoding
TC0400002117.mm.1	5.87	6.79	-1.9	0.025732	0.57398			NonCoding
TC1600000055.mm.1	5.82	6.75	-1.9	0.000929	0.364048			NonCoding
TC1300001053.mm.1	5.47	6.39	-1.9	0.034288	0.593417	Mir5624	microRNA mir-5624; predicted gene, 25075	NonCoding
TC0500000672.mm.1	9.34	10.27	-1.91	0.04997	0.63155	Gm19560	predicted gene, 19560; synaptonemal complex central element protein 2 (Syce2) pseudogene	Complex
TC1400002777.mm.1	7.21	8.14	-1.92	0.01081	0.477234			NonCoding
TC0Y00000025.mm.1	4.85	5.79	-1.92	0.007457	0.440969			NonCoding
TC0500002673.mm.1	4.04	4.98	-1.92	0.012198	0.488899			NonCoding
TC0300002491.mm.1	11.16	12.12	-1.95	0.033568	0.591935	Car14	carbonic anhydrase 14	Complex
TC0300003125.mm.1	8.7	9.66	-1.95	0.000132	0.364048			NonCoding
TC0900000593.mm.1	6.07	7.03	-1.95	0.005694	0.425352	Drd2	dopamine receptor D2	Coding
TC1800001482.mm.1	5.9	6.86	-1.95	0.025408	0.573723			NonCoding
TC1100001607.mm.1	4.87	5.84	-1.95	0.043742	0.616628	Gm11567	predicted gene 11567; novel member of the keratin associated protein 9 (Krtap9) family	Coding
TC1400001990.mm.1	8.29	9.27	-1.97	0.043071	0.615673	Klhl33	kelch-like 33	Coding
TC1100003529.mm.1	7.73	8.71	-1.97	0.008523	0.44755	Hlf	hepatic leukemia factor	Complex
TC1200001890.mm.1	6.97	7.95	-1.97	0.009373	0.455892			NonCoding
TC1700000350.mm.1	10.04	11.03	-1.98	0.010231	0.472353	Rpl3l	ribosomal protein L3-like	Coding
TC1400000948.mm.1	7.48	8.48	-2	0.005375	0.421067			NonCoding
TC1400002764.mm.1	6.43	7.44	-2.01	0.005335	0.420609	Fgf14	fibroblast growth factor 14	Complex
TSUnmapped00000092.mm.1	7.98	9.01	-2.04	0.000417	0.364048	LOC102633035	uncharacterized LOC102633035	NonCoding
TC1300002556.mm.1	9.51	10.54	-2.05	0.018665	0.535073			NonCoding
TC0500002572.mm.1	7.94	8.99	-2.07	0.026454	0.574951	AU023070	expressed sequence AU023070; novel transcript	NonCoding
TC1000001835.mm.1	6.41	7.46	-2.07	0.029898	0.589396			NonCoding
TC1600000056.mm.1	4.94	5.99	-2.07	0.014013	0.504798	1700123O21Rik	RIKEN cDNA 1700123O21 gene	NonCoding
TC1100000025.mm.1	10.26	11.31	-2.08	0.020774	0.549399	Dusp18	dual specificity phosphatase 18	Complex
TC1000002330.mm.1	12.02	13.11	-2.12	0.028569	0.587797	1700040L02Rik	RIKEN cDNA 1700040L02 gene; novel protein (1700040L02Rik)	Coding
TC1500000648.mm.1	7.92	9	-2.12	0.043431	0.616354			NonCoding
TC1700000142.mm.1	6.99	8.11	-2.17	0.009783	0.464545	Mrgprh	MAS-related GPR, member H	Coding
TC0900002734.mm.1	5.67	6.79	-2.18	0.028343	0.586671	Gm10635	predicted gene 10635	NonCoding
TC0X00003422.mm.1	4.22	5.36	-2.2	0.01061	0.475865	Gm2933	predicted gene 2933	Coding
TC1400002773.mm.1	6.96	8.12	-2.23	0.00029	0.364048			NonCoding
TC1300001759.mm.1	11.03	12.2	-2.25	0.01043	0.475072	Mylk4	myosin light chain kinase family, member 4	Complex
TC1500000290.mm.1	5.64	6.85	-2.31	0.012016	0.487126			NonCoding
TC0100000693.mm.1	5.93	7.17	-2.36	0.022798	0.5648			NonCoding
TC0900001276.mm.1	8.35	9.62	-2.4	0.00108	0.36731	LOC102633035	uncharacterized LOC102633035	NonCoding
TC0500002647.mm.1	6.84	8.1	-2.4	0.026209	0.574117			NonCoding
TC1600000053.mm.1	6.32	7.58	-2.4	0.005705	0.425352			NonCoding
TC1100002777.mm.1	9.04	10.32	-2.43	0.001635	0.383063	Slc36a2	solute carrier family 36 (proton/amino acid symporter), member 2	Complex
TSUnmapped00000003.mm.1	7.08	8.46	-2.6	0.040059	0.604799	Wnk2	WNK lysine deficient protein kinase 2	Coding
TC1600002175.mm.1	5.9	7.32	-2.68	0.000895	0.364048	Pcp4	Purkinje cell protein 4	Coding
TC0800002702.mm.1	7.85	9.3	-2.73	0.016687	0.528351	Ces1d	carboxylesterase 1D; carboxylesterase 3	Complex
TC1400000292.mm.1	12.56	14.03	-2.76	0.004797	0.413032	Lrtm1	leucine-rich repeats and transmembrane domains 1	Complex
TC1600000052.mm.1	6.74	8.34	-3.04	0.008923	0.448601			NonCoding
TC1400000344.mm.1	9.41	11.04	-3.09	0.0399	0.604714	Ogdhl	oxoglutarate dehydrogenase-like	Coding
TC1700001735.mm.1	4.26	5.93	-3.18	0.033798	0.591935			NonCoding
TC0100001552.mm.1	6.08	7.88	-3.48	0.043613	0.616488			NonCoding
TC0900003162.mm.1	4.72	6.81	-4.27	0.040943	0.606428			Other
TC0800002703.mm.1	6.92	9.45	-5.77	0.010918	0.478148			NonCoding

## Sheet: Alternative splicing analysis
Transcript Cluster ID	Gene Fold Change (linear) (Rbm24 vs. GFP)	Gene Symbol	Description	Group	PSR/Junction ID	Rbm24 PSR/JUC Expressed (Detail)	GFP PSR/JUC Expressed (Detail)	Rbm24 Bi-weight Avg Signal (log2)	GFP Bi-weight Avg Signal (log2)	Splicing Index (linear) (Rbm24 vs. GFP)	ANOVA p-value (Rbm24 vs. GFP)	FDR p-value (Rbm24 vs. GFP)	Splicing Event Estimate (Rbm24 vs. GFP)	Splicing Event Score (Rbm24 vs. GFP)	Comment
TC0200003807.mm.1	-1.01	Ttn	titin	Complex	JUC0200016782.mm.1	3/3	3/3	13.09	5.64	167.8	1.1e-05	0.524642
TC0200003807.mm.1	-1.01	Ttn	titin	Complex	JUC0200016766.mm.1	3/3	3/3	12.3	6.31	67.08	8e-06	0.524642
TC0200003807.mm.1	-1.01	Ttn	titin	Complex	JUC0200016781.mm.1	3/3	3/3	11.59	5.78	56.68	0.000169	0.620701
TC0200003807.mm.1	-1.01	Ttn	titin	Complex	JUC0200016797.mm.1	3/3	3/3	14.03	8.76	37.86	1.7e-05	0.538964
TC0200003807.mm.1	-1.01	Ttn	titin	Complex	JUC0200016798.mm.1	3/3	3/3	12.44	7.96	24.81	0.000134	0.620552
TC0200003807.mm.1	-1.01	Ttn	titin	Complex	JUC0200016794.mm.1	3/3	3/3	14.2	9.84	21.83	6e-06	0.524642
TC0200003807.mm.1	-1.01	Ttn	titin	Complex	JUC0200016770.mm.1	3/3	3/3	9.18	4.9	21.45	3e-05	0.574376
TC0200003807.mm.1	-1.01	Ttn	titin	Complex	JUC0200016780.mm.1	3/3	3/3	11.9	8.08	12.96	4.8e-05	0.574376
TC0200003807.mm.1	-1.01	Ttn	titin	Complex	JUC0200016774.mm.1	3/3	3/3	10.84	7.42	11.18	0.001077	0.707761
TC0200003807.mm.1	-1.01	Ttn	titin	Complex	JUC0200016783.mm.1	3/3	3/3	13.92	10.66	10.58	0.001341	0.715629
TC0200003807.mm.1	-1.01	Ttn	titin	Complex	JUC0200016784.mm.1	3/3	3/3	8.58	5.47	9.19	0.002763	0.727698
TC0200003807.mm.1	-1.01	Ttn	titin	Complex	JUC0200016765.mm.1	3/3	3/3	6.84	3.78	8.28	0.000809	0.705636
TC0200003807.mm.1	-1.01	Ttn	titin	Complex	JUC0200016788.mm.1	3/3	3/3	11.51	9.06	5.99	0.00072	0.704896
TC0200003807.mm.1	-1.01	Ttn	titin	Complex	JUC0200016778.mm.1	3/3	3/3	16.65	14.18	5.72	0.00025	0.624961
TC0200003807.mm.1	-1.01	Ttn	titin	Complex	JUC0200016773.mm.1	3/3	3/3	11.81	9.47	4.77	0.003149	0.737083
TC0200003807.mm.1	-1.01	Ttn	titin	Complex	JUC0200016728.mm.1	3/3	3/3	11.5	9.3	4.5	0.000735	0.704896
TC0200003807.mm.1	-1.01	Ttn	titin	Complex	JUC0200016764.mm.1	3/3	3/3	8.5	6.59	4.09	0.001911	0.715629
TC0200003807.mm.1	-1.01	Ttn	titin	Complex	JUC0200016943.mm.1	3/3	3/3	15.86	13.99	3.81	0.006588	0.764014
TC0200003807.mm.1	-1.01	Ttn	titin	Complex	JUC0200016718.mm.1	3/3	3/3	15.47	13.73	3.59	0.007176	0.766488
TC0200003807.mm.1	-1.01	Ttn	titin	Complex	JUC0200016776.mm.1	3/3	3/3	14.23	12.64	2.99	0.006236	0.764014
TC0200003807.mm.1	-1.01	Ttn	titin	Complex	JUC0200016803.mm.1	3/3	3/3	17.23	15.68	2.9	0.000318	0.655738
TC0200003807.mm.1	-1.01	Ttn	titin	Complex	JUC0200016726.mm.1	3/3	3/3	15.09	13.82	2.69	0.003214	0.737083
TC0200003807.mm.1	-1.01	Ttn	titin	Complex	JUC0200016802.mm.1	3/3	3/3	18.11	16.84	2.46	0.000293	0.641174
TC0200003807.mm.1	-1.01	Ttn	titin	Complex	PSR0200032775.mm.1	3/3	3/3	17.39	16.51	2.19	0.001793	0.715629	Cassette Exon	0.18
TC0200003807.mm.1	-1.01	Ttn	titin	Complex	PSR0200032673.mm.1	3/3	3/3	16.69	15.6	2.14	0.002041	0.715629	Cassette Exon	0.29
TC0300003045.mm.1	1.29	Pdlim5	PDZ and LIM domain 5	Complex	JUC0300012545.mm.1	3/3	3/3	14.49	8.56	70.46	0.002432	0.727698
TC0300003045.mm.1	1.29	Pdlim5	PDZ and LIM domain 5	Complex	JUC0300012544.mm.1	3/3	3/3	10.79	6.16	20.12	0.001744	0.715629
TC1400000513.mm.1	8.65	Lgals3	lectin, galactose binding, soluble 3	Coding	PSR1400004169.mm.1	3/3	3/3	11.61	6.39	4.89	0.000281	0.641174	Cassette Exon	0.55
TC1400000513.mm.1	8.65	Lgals3	lectin, galactose binding, soluble 3	Coding	JUC1400002438.mm.1	3/3	3/3	11.98	6.55	4.45	0.001323	0.715629
TC1400000513.mm.1	8.65	Lgals3	lectin, galactose binding, soluble 3	Coding	PSR1400004171.mm.1	3/3	3/3	12.04	6.84	3.77	0.004973	0.755929	Cassette Exon	0.39
TC1400000513.mm.1	8.65	Lgals3	lectin, galactose binding, soluble 3	Coding	PSR1400004170.mm.1	3/3	3/3	9.84	5.68	2.71	0.001936	0.715629	Cassette Exon	0.43
TC1400000513.mm.1	8.65	Lgals3	lectin, galactose binding, soluble 3	Coding	JUC1400002432.mm.1	3/3	3/3	6.51	6.07	-7.43	0.005933	0.762216
TC1400000513.mm.1	8.65	Lgals3	lectin, galactose binding, soluble 3	Coding	PSR1400004173.mm.1	3/3	3/3	6.71	6.56	-7.46	0.004394	0.745202	Alternative 5' Donor Site	0.48
TC1400000513.mm.1	8.65	Lgals3	lectin, galactose binding, soluble 3	Coding	PSR1400004164.mm.1	3/3	3/3	5.91	5.67	-8.78	0.006239	0.764014	Alternative 5' Donor Site	0.16
TC1400000513.mm.1	8.65	Lgals3	lectin, galactose binding, soluble 3	Coding	PSR1400004157.mm.1	3/3	3/3	7.94	8.29	-9.79	0.003469	0.737534	Alternative 3' Acceptor Site	0.16
TC1400000513.mm.1	8.65	Lgals3	lectin, galactose binding, soluble 3	Coding	PSR1400004156.mm.1	3/3	3/3	5.62	5.5	-10.71	0.003613	0.740269	Cassette Exon	0.41
TC0500001379.mm.1	-1	Myl2	myosin, light polypeptide 2, regulatory, cardiac, slow	Complex	JUC0500006693.mm.1	3/3	3/3	11.06	6.59	21.92	0.002373	0.727698
TC0500001379.mm.1	-1	Myl2	myosin, light polypeptide 2, regulatory, cardiac, slow	Complex	JUC0500006694.mm.1	3/3	3/3	13.05	11.22	3.57	0.002254	0.726897
TC0500001379.mm.1	-1	Myl2	myosin, light polypeptide 2, regulatory, cardiac, slow	Complex	PSR0500012164.mm.1	3/3	3/3	10.11	8.77	2.6	0.002757	0.727698	Cassette Exon	0.4
TC0X00003278.mm.1	1.22	Cdkl5	cyclin-dependent kinase-like 5	Complex	JUC0X00010346.mm.1	3/3	3/3	6.82	7.91	-2.57	0.002297	0.727698
TC1000001543.mm.1	1.29	Avil	advillin	Coding	JUC1000005843.mm.1	3/3	3/3	9.21	6.13	3.92	0.003267	0.737083
TC1000001543.mm.1	1.29	Avil	advillin	Coding	PSR1000010900.mm.1	3/3	3/3	7.64	5.47	2.9	0.005722	0.760728	Cassette Exon	0.36
TC1700001936.mm.1	23.79	Hspa1a	heat shock protein 1A	Coding	PSR1700018342.mm.1	3/3	3/3	16.04	7.56	14.96	0.000639	0.704896	Alternative 3' Acceptor Site	0.42
TC1700001936.mm.1	23.79	Hspa1a	heat shock protein 1A	Coding	PSR1700018343.mm.1	3/3	3/3	12.71	6.65	3.21	7.4e-05	0.574376	Alternative 3' Acceptor Site	0.42
TC1700001936.mm.1	23.79	Hspa1a	heat shock protein 1A	Coding	PSR1700018346.mm.1	3/3	3/3	6.34	6.55	-38.64	0.000212	0.620701	Alternative 5' Donor Site	0.48
TC1100001407.mm.1	-1.37	Car10	carbonic anhydrase 10	Complex	JUC1100006891.mm.1	3/3	3/3	10.27	9.43	2.19	0.00019
TC0100003599.mm.1	-1.11	Ifi202b	interferon activated gene 202B; interferon activated gene 205; interferon-activable protein 202-like	Coding	JUC0100016834.mm.1	3/3	3/3	11.76	8.38	12.17	0.009652	0.785471
TC0100003599.mm.1	-1.11	Ifi202b	interferon activated gene 202B; interferon activated gene 205; interferon-activable protein 202-like	Coding	PSR0100029611.mm.1	3/3	3/3	9.87	6.65	9.93	0.000866	0.705636	Cassette Exon	0.29
TC0100003599.mm.1	-1.11	Ifi202b	interferon activated gene 202B; interferon activated gene 205; interferon-activable protein 202-like	Coding	PSR0100029607.mm.1	3/3	3/3	10.44	7.35	8.28	0.001552	0.715629	Cassette Exon	0.54
TC0100003599.mm.1	-1.11	Ifi202b	interferon activated gene 202B; interferon activated gene 205; interferon-activable protein 202-like	Coding	JUC0100016833.mm.1	3/3	3/3	13.87	11.62	5.84	0.009669	0.785471
TC0100003599.mm.1	-1.11	Ifi202b	interferon activated gene 202B; interferon activated gene 205; interferon-activable protein 202-like	Coding	PSR0100029608.mm.1	3/3	3/3	12.33	9.92	5.46	0.004045	0.742208	Cassette Exon	0.54
TC0100003599.mm.1	-1.11	Ifi202b	interferon activated gene 202B; interferon activated gene 205; interferon-activable protein 202-like	Coding	JUC0100016831.mm.1	3/3	3/3	12.49	11.43	2.22	0.001169	0.711608
TC1100000093.mm.1	-1.15	Ogdh	oxoglutarate (alpha-ketoglutarate) dehydrogenase (lipoamide); oxoglutarate dehydrogenase (lipoamide)	Complex	JUC1100000516.mm.1	3/3	3/3	11.58	10.81	2.02	0.001796	0.715629
TC1100000093.mm.1	-1.15	Ogdh	oxoglutarate (alpha-ketoglutarate) dehydrogenase (lipoamide); oxoglutarate dehydrogenase (lipoamide)	Complex	PSR1100000970.mm.1	3/3	3/3	13.06	12.35	2	0.00261	0.727698
TC1300002426.mm.1	2.18	Thbs4	thrombospondin 4	Complex	PSR1300016173.mm.1	3/3	3/3	10.65	7.65	4.39	0.002121	0.722309	Cassette Exon	0.41
TC1300002426.mm.1	2.18	Thbs4	thrombospondin 4	Complex	PSR1300016176.mm.1	3/3	3/3	7.91	5.06	3.4	0.008817	0.78349	Cassette Exon	0.31
TC1000000479.mm.1	-1.13	Pln	phospholamban	Coding	JUC1000001756.mm.1	3/3	3/3	17.87	14.76	10.16	0.00217	0.726897
TC1000000479.mm.1	-1.13	Pln	phospholamban	Coding	JUC1000001755.mm.1	3/3	3/3	18.18	15.26	8.83	0.00236	0.727698
TC1000000661.mm.1	-1.19	Ank3	ankyrin 3, epithelial	Complex	PSR1000004634.mm.1	3/3	3/3	8.42	6.88	3.12	0.000576	0.693698	Cassette Exon	0.39
TC0500000871.mm.1	1.04	Art3	ADP-ribosyltransferase 3	Complex	JUC0500004158.mm.1	3/3	3/3	8.5	5.34	9.32	0.001301	0.715629
TC1700001935.mm.1	14.44	Hspa1b	heat shock protein 1B; heat shock protein 1A	Coding	PSR1700018331.mm.1	3/3	3/3	14.39	7.07	9.09	0.000134	0.620552	Alternative 3' Acceptor Site	0.48
TC1700001935.mm.1	14.44	Hspa1b	heat shock protein 1B; heat shock protein 1A	Coding	JUC1700009824.mm.1	3/3	3/3	15.1	9.68	2.7	0.000349	0.660786
TC1700001935.mm.1	14.44	Hspa1b	heat shock protein 1B; heat shock protein 1A	Coding	PSR1700018339.mm.1	3/3	3/3	5.18	4.7	-13.36	0.001973	0.715629	Alternative 5' Donor Site	0.48
TC1400002075.mm.1	1.22	Myh7	myosin, heavy polypeptide 7, cardiac muscle, beta	Complex	JUC1400008622.mm.1	3/3	3/3	11.04	7.98	7.02	0.001695	0.715629
TC1400002075.mm.1	1.22	Myh7	myosin, heavy polypeptide 7, cardiac muscle, beta	Complex	JUC1400008624.mm.1	3/3	3/3	10.81	8.17	6.46	0.006159	0.763412
TC1400002075.mm.1	1.22	Myh7	myosin, heavy polypeptide 7, cardiac muscle, beta	Complex	PSR1400015767.mm.1	3/3	3/3	10.63	8.26	4.95	0.000913	0.705636	Cassette Exon	0.41
TC1400002075.mm.1	1.22	Myh7	myosin, heavy polypeptide 7, cardiac muscle, beta	Complex	PSR1400015768.mm.1	3/3	3/3	11.96	10.19	3.45	0.007788	0.769389	Cassette Exon	0.36
TC1400002075.mm.1	1.22	Myh7	myosin, heavy polypeptide 7, cardiac muscle, beta	Complex	PSR1400015770.mm.1	3/3	3/3	12.07	10.94	2.27	0.001156	0.710828	Cassette Exon	0.11
TC1400002075.mm.1	1.22	Myh7	myosin, heavy polypeptide 7, cardiac muscle, beta	Complex	PSR1400015747.mm.1	3/3	3/3	5.9	6.48	-2.24	0.005641	0.760728	Alternative 3' Acceptor Site	0.29
TC1200000134.mm.1	1.06	Rock2	Rho-associated coiled-coil containing protein kinase 2	Complex	PSR1200001168.mm.1	3/3	3/3	12.48	11.67	2.14	0.003049	0.735643	Cassette Exon	0.33
TC1500000900.mm.1	-1.16	Smgc	submandibular gland protein C; mucin 19	Complex	PSR1500007227.mm.1	3/3	3/3	10.72	7.62	8.45	0.001021	0.705636	Cassette Exon	0.22
TC1500000900.mm.1	-1.16	Smgc	submandibular gland protein C; mucin 19	Complex	PSR1500007226.mm.1	3/3	3/3	10.37	7.09	8.02	0.002212	0.726897	Cassette Exon	0.22
TC0X00001633.mm.1	-1.04	Gpr64	G protein-coupled receptor 64	Complex	JUC0X00005211.mm.1	3/3	3/3	6.26	5.3	2.14	0.00484	0.752495
TC0500001634.mm.1	-1.31	Tsc22d4	TSC22 domain family, member 4; TSC22 domain family 4	Complex	JUC0500008126.mm.1	3/3	3/3	9.62	6.31	7.86	0.000477	0.680879
TC0500001634.mm.1	-1.31	Tsc22d4	TSC22 domain family, member 4; TSC22 domain family 4	Complex	PSR0500014908.mm.1	3/3	3/3	7.92	6.97	2.95	0.009403	0.784506	Cassette Exon	0.3
TC1500001178.mm.1	-1.03	Nipbl	Nipped-B homolog (Drosophila); Nipped-B homolog (Drosophila) (Nipbl), transcript variant A, mRNA.; Nipped-B homolog (Drosophila) (Nipbl), transcript variant B, mRNA.	Complex	JUC1500005336.mm.1	3/3	3/3	9.66	8.57	2.47	0.006743	0.764014
TC0700004635.mm.1	1.28	Lilra6	leukocyte immunoglobulin-like receptor, subfamily A (with TM domain), member 6; paired-Ig-like receptor A3	Complex	JUC0700010312.mm.1	3/3	3/3	11.43	9.4	3.14	0.00571	0.760728
TC0X00000218.mm.1	11.01	Timp1	tissue inhibitor of metalloproteinase 1	Coding	JUC0X00000744.mm.1	3/3	3/3	6.76	6.55	-9.02	0.008412	0.777434
TC0X00000218.mm.1	11.01	Timp1	tissue inhibitor of metalloproteinase 1	Coding	PSR0X00001521.mm.1	3/3	3/3	7.6	7.54	-9.9	0.003441	0.737083	Cassette Exon	0.41
TC1500001676.mm.1	1.03	Col22a1	collagen, type XXII, alpha 1	Complex	JUC1500007120.mm.1	3/3	3/3	9.07	7.84	2.02	0.001003	0.705636
TC0600000577.mm.1	2.95	Gpnmb	glycoprotein (transmembrane) nmb	Complex	PSR0600004461.mm.1	3/3	3/3	5.89	6.07	-2.79	0.002645	0.727698	Alternative 5' Donor Site	0.15
TC0600000577.mm.1	2.95	Gpnmb	glycoprotein (transmembrane) nmb	Complex	JUC0600002249.mm.1	3/3	3/3	10.67	10.59	-3.56	0.006378	0.764014
TC0600000577.mm.1	2.95	Gpnmb	glycoprotein (transmembrane) nmb	Complex	PSR0600004446.mm.1	3/3	3/3	5.42	5.84	-4.36	0.001813	0.715629	Alternative 3' Acceptor Site	0.43
TC1200000996.mm.1	-2.45	9030617O03Rik	RIKEN cDNA 9030617O03 gene; novel protein (9030617O03Rik)	Complex	PSR1200006991.mm.1	3/3	3/3	8.39	8.28	2.77	0.008692	0.783296	Alternative 5' Donor Site	0.3
TC1200000996.mm.1	-2.45	9030617O03Rik	RIKEN cDNA 9030617O03 gene; novel protein (9030617O03Rik)	Complex	JUC1200003884.mm.1	3/3	3/3	5.94	5.91	2.71	0.003678	0.740269
TC1200000996.mm.1	-2.45	9030617O03Rik	RIKEN cDNA 9030617O03 gene; novel protein (9030617O03Rik)	Complex	PSR1200006967.mm.1	3/3	3/3	8.18	8.36	2.28	0.001333	0.715629	Cassette Exon	0.11
TC1500002162.mm.1	1.24	Col2a1	collagen, type II, alpha 1; procollagen type II alpha 1	Complex	JUC1500009954.mm.1	3/3	3/3	10.75	8.82	3.51	0.00499	0.755929
TC0100002789.mm.1	2.87	Col6a3	collagen, type VI, alpha 3; procollagen type VI alpha 3	Complex	JUC0100012802.mm.1	3/3	3/3	10.81	8.27	2.69	0.000708	0.704896
TC0100002789.mm.1	2.87	Col6a3	collagen, type VI, alpha 3; procollagen type VI alpha 3	Complex	PSR0100022569.mm.1	3/3	3/3	6.38	5.72	-2.23	0.001305	0.715629	Cassette Exon	0.27
TC0100002789.mm.1	2.87	Col6a3	collagen, type VI, alpha 3; procollagen type VI alpha 3	Complex	PSR0100022550.mm.1	3/3	3/3	4.85	4.43	-2.39	0.008099	0.773254	Alternative 5' Donor Site	0.17
TC0100002789.mm.1	2.87	Col6a3	collagen, type VI, alpha 3; procollagen type VI alpha 3	Complex	PSR0100022571.mm.1	3/3	3/3	11.73	11.57	-2.93	0.009929	0.785471	Cassette Exon	0.19
TC0100002789.mm.1	2.87	Col6a3	collagen, type VI, alpha 3; procollagen type VI alpha 3	Complex	JUC0100012794.mm.1	3/3	3/3	10.36	10.22	-4.19	0.004463	0.745202
TC0400002205.mm.1	1.11	Ints8	integrator complex subunit 8	Complex	JUC0400009613.mm.1	3/3	3/3	9.36	10.26	-2.56	0.007715	0.768959
TC1300002756.mm.1	1.34	Gm21188	predicted gene, 21188	Complex	JUC1300010000.mm.1	3/3	3/3	10.47	7.5	5.9	0.004142	0.745202
TC1300002756.mm.1	1.34	Gm21188	predicted gene, 21188	Complex	PSR1300018627.mm.1	3/3	3/3	10.65	8.22	4.15	0.003417	0.737083	Cassette Exon	0.41
TC1300002756.mm.1	1.34	Gm21188	predicted gene, 21188	Complex	PSR1300018628.mm.1	3/3	3/3	11.61	9.71	2.61	0.000716	0.704896	Cassette Exon	0.41
TC0500003273.mm.1	-1.01	Ubc	ubiquitin C	Coding	PSR0500029641.mm.1	3/3	3/3	10.32	7.89	5.85	0.001126	0.708887	Cassette Exon	0.28
TC0100003893.mm.1	1.2	Ahctf1	AT hook containing transcription factor 1	Complex	PSR0100030037.mm.1	3/3	3/3	6.12	6.86	-2.01	0.003774	0.740269	Alternative 3' Acceptor Site	0.1
TC0100003167.mm.1	2.62	Ptprc	protein tyrosine phosphatase, receptor type, C; protein tyrosine phosphatase, receptor type, C (Ptprc), transcript variant 3, mRNA.	Complex	JUC0100014628.mm.1	3/3	3/3	6.57	7.55	-5.13	0.004481	0.745202
TC0400002812.mm.1	7.49	Tnc	tenascin C; tenascin C (hexabrachion)	Coding	JUC0400012054.mm.1	3/3	3/3	11.68	7.72	2.31	0.005049	0.755929
TC0400002812.mm.1	7.49	Tnc	tenascin C; tenascin C (hexabrachion)	Coding	PSR0400023139.mm.1	3/3	3/3	9.82	5.87	2.12	0.002385	0.727698	Mutually Exclusive Exons	0.24
TC0400002812.mm.1	7.49	Tnc	tenascin C; tenascin C (hexabrachion)	Coding	PSR0400023138.mm.1	3/3	3/3	6.75	4.91	-2.27	0.009424	0.784506	Mutually Exclusive Exons	0.24
TC0400002812.mm.1	7.49	Tnc	tenascin C; tenascin C (hexabrachion)	Coding	PSR0400023148.mm.1	3/3	3/3	7.03	5.6	-3.82	0.002074	0.716946	Cassette Exon	0.47
TC0400002812.mm.1	7.49	Tnc	tenascin C; tenascin C (hexabrachion)	Coding	JUC0400012047.mm.1	3/3	3/3	7.03	6.44	-6.19	0.000709	0.704896
TC0400002812.mm.1	7.49	Tnc	tenascin C; tenascin C (hexabrachion)	Coding	JUC0400012060.mm.1	3/3	3/3	6.04	5.64	-7.12	0.000258	0.626639
TC1400000517.mm.1	1.22	Ktn1	kinectin 1	Coding	JUC1400002497.mm.1	3/3	3/3	11.01	9.49	2.4	0.008505	0.779409
TC1000000636.mm.1	1.68	Egr2	early growth response 2	Coding	PSR1000004347.mm.1	3/3	3/3	8.05	4.81	5.24	0.009821	0.785471	Intron Retention	0.69
TC1000000636.mm.1	1.68	Egr2	early growth response 2	Coding	PSR1000004352.mm.1	3/3	3/3	9.28	6.33	4.46	0.002111	0.721723	Cassette Exon	0.19
TC1900001485.mm.1	1.08	Sorbs1	sorbin and SH3 domain containing 1	Complex	JUC1900007155.mm.1	3/3	3/3	9.41	6.74	5.16	0.005369	0.757407
TC1900001485.mm.1	1.08	Sorbs1	sorbin and SH3 domain containing 1	Complex	JUC1900007156.mm.1	3/3	3/3	11.89	10.31	2.32	0.009477	0.784506
TC1100003529.mm.1	-2.83	Hlf	hepatic leukemia factor	Complex	PSR1100032235.mm.1	3/3	3/3	5.29	5.12	2.73	0.003454	0.737526	Cassette Exon	0.26
TC0500002562.mm.1	-2.74	Cox7b2	cytochrome c oxidase subunit VIIb2	Coding	JUC0500012308.mm.1	3/3	3/3	10.16	8.73	5.1	0.008978	0.783986
TC0100001904.mm.1	-1.87	Rp1	retinitis pigmentosa 1 (human)	Complex	JUC0100008929.mm.1	3/3	3/3	8.88	8.78	2.14	0.000233	0.620701
TC1000000812.mm.1	-1.02	Bsg	basigin	Complex	JUC1000003190.mm.1	3/3	3/3	8.78	6.39	5.02	0.001473	0.715629
TC1200000795.mm.1	-1.13	Papln	papilin, proteoglycan-like sulfated glycoprotein	Complex	JUC1200003205.mm.1	3/3	3/3	9.15	8.29	2.05	0.00011	0.605365
TC1700002352.mm.1	14.59	C3	complement component 3	Complex	PSR1700022115.mm.1	3/3	3/3	13.04	7.74	2.72	0.007253	0.767911	Cassette Exon	0.2
TC1700002352.mm.1	14.59	C3	complement component 3	Complex	JUC1700011825.mm.1	3/3	3/3	13.18	8.33	2.49	0.007498	0.768118
TC1700002352.mm.1	14.59	C3	complement component 3	Complex	PSR1700022097.mm.1	3/3	3/3	10.89	5.8	2.24	0.006958	0.765337	Cassette Exon	0.34
TC1700002352.mm.1	14.59	C3	complement component 3	Complex	JUC1700011842.mm.1	3/3	3/3	10.07	7.73	-2.55	0.005086	0.755929
TC1700002352.mm.1	14.59	C3	complement component 3	Complex	PSR1700022122.mm.1	3/3	3/3	7.52	5.56	-2.86	0.003975	0.741136	Cassette Exon	0.25
TC1700002352.mm.1	14.59	C3	complement component 3	Complex	PSR1700022121.mm.1	3/3	3/3	7.56	5.39	-2.99	0.003695	0.740269	Cassette Exon	0.25
TC1700002352.mm.1	14.59	C3	complement component 3	Complex	JUC1700011827.mm.1	3/3	3/3	12.15	11.31	-3.19	0.00279	0.727698
TC1700002352.mm.1	14.59	C3	complement component 3	Complex	PSR1700022074.mm.1	3/3	3/3	12.05	11.37	-9.02	0.002245	0.726897	Alternative 5' Donor Site	0.5
TC1700002352.mm.1	14.59	C3	complement component 3	Complex	PSR1700022123.mm.1	3/3	3/3	4.85	5.13	-12.76	0.000956	0.705636	Cassette Exon	0.25
TC1200001933.mm.1	-1.24	Ppp2r5e	protein phosphatase 2, regulatory subunit B, epsilon	Complex	JUC1200007372.mm.1	3/3	3/3	10.12	8	4.92	0.002081	0.716946
TC0700001362.mm.1	1.36	Pak1	p21 protein (Cdc42/Rac)-activated kinase 1; p21 CDKN1A-activated kinase 1	Complex	JUC0700005970.mm.1	3/3	3/3	8.85	7.31	2.07	0.005426	0.757407
TC0800002847.mm.1	3.35	Dpep2	dipeptidase 2; predicted gene, 22972	Complex	JUC0800012019.mm.1	3/3	3/3	8.74	7.96	-2.61	0.009436	0.784506
TC0800002847.mm.1	3.35	Dpep2	dipeptidase 2; predicted gene, 22972	Complex	JUC0800012031.mm.1	3/3	3/3	7.53	7.24	-3.02	0.003395	0.737083
TC0700004632.mm.1	2.14	Pira1	paired-Ig-like receptor A1; predicted gene 15922; novel leukocyte immunoglobulin-like receptor (Lilr) pseudogene; paired-Ig-like receptor A2	Complex	JUC0700010262.mm.1	3/3	3/3	12.15	9.65	3.8	0.00184	0.715629
TC0700004632.mm.1	2.14	Pira1	paired-Ig-like receptor A1; predicted gene 15922; novel leukocyte immunoglobulin-like receptor (Lilr) pseudogene; paired-Ig-like receptor A2	Complex	PSR0700019329.mm.1	3/3	3/3	8.73	6.21	2.46	0.000668	0.704896	Cassette Exon	0.4
TC1200001044.mm.1	1.09	Serpina3m	serine (or cysteine) peptidase inhibitor, clade A, member 3M; serine (or cysteine) peptidase inhibitor, clade A, member 3K	Coding	JUC1200004189.mm.1	3/3	3/3	10.27	7.91	4.47	0.002122	0.722309
TC0500000125.mm.1	2.16	Hgf	hepatocyte growth factor; hepatocyte growth factor (Hgf), mRNA.	Complex	PSR0500000979.mm.1	3/3	3/3	6.63	6.87	-2.81	0.008352	0.776176	Cassette Exon	0.17
TC0900002106.mm.1	1.53	Ubash3b	ubiquitin associated and SH3 domain containing, B	Complex	JUC0900009780.mm.1	3/3	3/3	8.12	6.05	2.52	0.002093
TC1700002597.mm.1	1.72	Slc8a1	solute carrier family 8 (sodium/calcium exchanger), member 1; solute carrier family 8 (sodium/calcium exchanger), member 1 (Slc8a1), transcript variant B, mRNA.	Complex	JUC1700012826.mm.1	3/3	3/3	11.06	8.11	4.56	0.005685	0.760728
TC1700002597.mm.1	1.72	Slc8a1	solute carrier family 8 (sodium/calcium exchanger), member 1; solute carrier family 8 (sodium/calcium exchanger), member 1 (Slc8a1), transcript variant B, mRNA.	Complex	JUC1700012827.mm.1	3/3	3/3	8.27	6.42	2.95	0.009803	0.785471
TC1900001119.mm.1	-1.17	Ms4a10	membrane-spanning 4-domains, subfamily A, member 10	Coding	JUC1900005746.mm.1	3/3	3/3	6.96	4.86	4.55	0.008002	0.77277
TC0300003252.mm.1	1.55	Clca2	chloride channel calcium activated 2	Complex	PSR0300024193.mm.1	3/3	3/3	3.48	3.94	-2.14	0.005672	0.760728	Cassette Exon	0.1
TC1300002463.mm.1	1.81	Iqgap2	IQ motif containing GTPase activating protein 2	Complex	PSR1300016447.mm.1	3/3	3/3	5.32	6.05	-2.67	0.008295	0.775794	Alternative 3' Acceptor Site	0.27
TC1600002094.mm.1	1.38	Rcan1	regulator of calcineurin 1	Coding	JUC1600008312.mm.1	3/3	3/3	11.21	8.51	4.37	0.001506	0.715629
TC0100001338.mm.1	2.66	Ptgs2	prostaglandin-endoperoxide synthase 2	Coding	PSR0100011026.mm.1	3/3	3/3	8.56	8.04	-2.14	0.004399	0.745202	Cassette Exon	0.12
TC0400001135.mm.1	1.47	Lrp8	low density lipoprotein receptor-related protein 8, apolipoprotein e receptor	Complex	PSR0400007958.mm.1	3/3	3/3	7.77	6.34	2.04	0.009878	0.785471	Alternative 5' Donor Site	0.15
TC1500000827.mm.1	-1.1	Trmu	tRNA 5-methylaminomethyl-2-thiouridylate methyltransferase	Complex	JUC1500003668.mm.1	3/3	3/3	7.11	6.29	2.27	0.008885	0.783738
TC1400001567.mm.1	-1.03	Kcnma1	potassium large conductance calcium-activated channel, subfamily M, alpha member 1	Complex	JUC1400006398.mm.1	3/3	3/3	7.51	6.59	2.05	0.003377	0.737083
TC1900001711.mm.1	1.04	Ablim1	actin-binding LIM protein 1; actin-binding LIM protein 1 (Ablim1), transcript variant 2, mRNA.; actin-binding LIM protein 1 (Ablim1), transcript variant 1, mRNA.	Complex	JUC1900008432.mm.1	3/3	3/3	13.2	12.32	2.01	0.001766	0.715629
TC0100003604.mm.1	-1.86	Rgs7	regulator of G protein signaling 7	Complex	JUC0100016858.mm.1	3/3	3/3	9.37	11.35	-2.21	0.001134	0.708887
TC0500000321.mm.1	1.04	Zfp512	zinc finger protein 512	Coding	JUC0500001554.mm.1	3/3	3/3	7.4	8.34	-2.27	0.000814	0.705636
TC1200001010.mm.1	-1.22	Slc24a4	solute carrier family 24 (sodium/potassium/calcium exchanger), member 4	Coding	JUC1200003957.mm.1	3/3	3/3	15.79	14.05	4.12	0.005284	0.757407
TC0200005511.mm.1	-1.09	Rbm12	RNA binding motif protein 12; copine I; novel protein	Complex	PSR0200042473.mm.1	3/3	3/3	7.14	5.21	4.11	0.007779	0.769286	Alternative 3' Acceptor Site	0.49
TC0200005511.mm.1	-1.09	Rbm12	RNA binding motif protein 12; copine I; novel protein	Complex	JUC0200021951.mm.1	3/3	3/3	8.53	7.3	2.51	0.003456	0.737534
TC0200003574.mm.1	1.49	Cytip	cytohesin 1 interacting protein	Complex	PSR0200030433.mm.1	3/3	3/3	5.1	5.73	-2.57	0.007794	0.769759	Alternative 5' Donor Site	0.19
TC0600000852.mm.1	2.61	Capg	capping protein (actin filament), gelsolin-like	Complex	PSR0600006544.mm.1	3/3	3/3	5.75	6.42	-4.05	0.0089	0.783738	Alternative 3' Acceptor Site	0.47
TC0900001434.mm.1	-1.87	Plxnb1	plexin B1	Coding	JUC0900006616.mm.1	3/3	3/3	6.76	6.52	2.23	0.004274	0.745202
TC0100001186.mm.1	-1.01	Lemd1	LEM domain containing 1	Complex	JUC0100005566.mm.1	3/3	3/3	8.4	7.34	2.02	0.005853	0.762216
TC0700002140.mm.1	1.2	Gm10693	predicted pseudogene 10693; novel leukocyte immunoglobulin-like receptor (Lilr) pseudogene	Complex	JUC0700010335.mm.1	3/3	3/3	8.56	6.51	3.02	0.007481	0.767911
TC1100000014.mm.1	1.05	Pla2g3	phospholipase A2, group III	Complex	JUC1100000095.mm.1	3/3	3/3	9.15	7.25	4.06	0.005569	0.760485
TC0700001876.mm.1	1.94	Itgax	integrin alpha X	Coding	JUC0700008556.mm.1	3/3	3/3	9.48	9.55	-2.2	0.002221	0.726897
TC0900000199.mm.1	1.74	AB124611	cDNA sequence AB124611; novel protein (Hide1 or Highly expressed in immature dendritic cell transcript 1 protein)	Complex	JUC0900000728.mm.1	3/3	3/3	8.61	5.77	4.04	0.00086	0.705636
TC0700004634.mm.1	2.37	Gm14548	predicted gene 14548; paired-Ig-like receptor A11; paired-Ig-like receptor A2; paired-Ig-like receptor A4; paired-Ig-like receptor A7; paired-Ig-like receptor A6; paired-Ig-like receptor A1; novel paired-Ig-like receptor A; paired-Ig-like receptor A1 (Pira1), mRNA.; paired-Ig-like receptor A2 (Pira2), mRNA.	Coding	JUC0700010279.mm.1	3/3	3/3	12.15	9.65	2.36	0.00361	0.740269
TC0700004634.mm.1	2.37	Gm14548	predicted gene 14548; paired-Ig-like receptor A11; paired-Ig-like receptor A2; paired-Ig-like receptor A4; paired-Ig-like receptor A7; paired-Ig-like receptor A6; paired-Ig-like receptor A1; novel paired-Ig-like receptor A; paired-Ig-like receptor A1 (Pira1), mRNA.; paired-Ig-like receptor A2 (Pira2), mRNA.	Coding	JUC0700010298.mm.1	3/3	3/3	12.15	9.65	2.36	0.00361	0.740269
TC0700004634.mm.1	2.37	Gm14548	predicted gene 14548; paired-Ig-like receptor A11; paired-Ig-like receptor A2; paired-Ig-like receptor A4; paired-Ig-like receptor A7; paired-Ig-like receptor A6; paired-Ig-like receptor A1; novel paired-Ig-like receptor A; paired-Ig-like receptor A1 (Pira1), mRNA.; paired-Ig-like receptor A2 (Pira2), mRNA.	Coding	PSR0700019385.mm.1	3/3	3/3	8.98	6.33	2.17	0.002493	0.727698
TC0700004634.mm.1	2.37	Gm14548	predicted gene 14548; paired-Ig-like receptor A11; paired-Ig-like receptor A2; paired-Ig-like receptor A4; paired-Ig-like receptor A7; paired-Ig-like receptor A6; paired-Ig-like receptor A1; novel paired-Ig-like receptor A; paired-Ig-like receptor A1 (Pira1), mRNA.; paired-Ig-like receptor A2 (Pira2), mRNA.	Coding	JUC0700010281.mm.1	3/3	3/3	7.76	7.39	-2.08	0.006536	0.764014
TC0300001318.mm.1	-1.1	Col25a1	collagen, type XXV, alpha 1; procollagen type XXV alpha 1; RIKEN cDNA 4930502M04 gene; collagen, type XXV, alpha 1 (Col25a1), transcript variant 3, mRNA.	Complex	JUC0300005581.mm.1	3/3	3/3	10.7	8.35	3.99	0.0031	0.737083
TC0300001318.mm.1	-1.1	Col25a1	collagen, type XXV, alpha 1; procollagen type XXV alpha 1; RIKEN cDNA 4930502M04 gene; collagen, type XXV, alpha 1 (Col25a1), transcript variant 3, mRNA.	Complex	JUC0300005597.mm.1	3/3	3/3	9.54	7.73	2.86	0.009486	0.784506
TC0300001318.mm.1	-1.1	Col25a1	collagen, type XXV, alpha 1; procollagen type XXV alpha 1; RIKEN cDNA 4930502M04 gene; collagen, type XXV, alpha 1 (Col25a1), transcript variant 3, mRNA.	Complex	JUC0300005599.mm.1	3/3	3/3	9.54	7.73	2.86	0.009486	0.784506
TC0300001318.mm.1	-1.1	Col25a1	collagen, type XXV, alpha 1; procollagen type XXV alpha 1; RIKEN cDNA 4930502M04 gene; collagen, type XXV, alpha 1 (Col25a1), transcript variant 3, mRNA.	Complex	JUC0300005596.mm.1	3/3	3/3	7.22	6.28	2.19	0.00735	0.767911
TC0600003071.mm.1	3.86	Apobec1	apolipoprotein B mRNA editing enzyme, catalytic polypeptide 1; apolipoprotein B editing complex 1	Complex	PSR0600023787.mm.1	3/3	3/3	12.08	8.74	2.29	0.001321	0.715629	Mutually Exclusive Exons	0.3
TC0600003071.mm.1	3.86	Apobec1	apolipoprotein B mRNA editing enzyme, catalytic polypeptide 1; apolipoprotein B editing complex 1	Complex	PSR0600023797.mm.1	3/3	3/3	5.78	5.1	-2.27	0.004523	0.745202	Alternative 5' Donor Site	0.2
TC0600003071.mm.1	3.86	Apobec1	apolipoprotein B mRNA editing enzyme, catalytic polypeptide 1; apolipoprotein B editing complex 1	Complex	PSR0600023781.mm.1	3/3	3/3	6.6	6.29	-3.25	9.4e-05	0.579139	Alternative 3' Acceptor Site	0.32
TC0600003071.mm.1	3.86	Apobec1	apolipoprotein B mRNA editing enzyme, catalytic polypeptide 1; apolipoprotein B editing complex 1	Complex	JUC0600012398.mm.1	3/3	3/3	10.45	10.37	-3.39	0.00333	0.737083
TC0600003071.mm.1	3.86	Apobec1	apolipoprotein B mRNA editing enzyme, catalytic polypeptide 1; apolipoprotein B editing complex 1	Complex	PSR0600023785.mm.1	3/3	3/3	17.21	17.2	-3.81	0.005217	0.757407	Mutually Exclusive Exons	0.3
TC0600003071.mm.1	3.86	Apobec1	apolipoprotein B mRNA editing enzyme, catalytic polypeptide 1; apolipoprotein B editing complex 1	Complex	JUC0600012403.mm.1	3/3	3/3	11.36	11.44	-4.05	0.00166	0.715629
TC0900001367.mm.1	-1.31	Cacna2d2	calcium channel, voltage-dependent, alpha 2/delta subunit 2	Complex	PSR0900010705.mm.1	3/3	3/3	8.76	7.85	2.39	0.001524	0.715629	Cassette Exon	0.15
TC0200002171.mm.1	-1.51	4930529M08Rik	RIKEN cDNA 4930529M08 gene; novel protein, possible ortholog of H. sapiens chromosome 20 open reading frame 26 C20orf26 (4930529M08Rik)	Complex	PSR0200017211.mm.1	3/3	3/3	5.31	4.71	2.32	0.006122	0.763412	Alternative 5' Donor Site	0.2
TC1100004051.mm.1	1.96	Cd300lb	CD300 antigen like family member B	Complex	PSR1100038002.mm.1	3/3	3/3	6.95	7.22	-2.36	0.009509	0.784506	Cassette Exon	0.13
TC0300002526.mm.1	1.02	Nudt17	nudix (nucleoside diphosphate linked moiety X)-type motif 17	Complex	PSR0300019668.mm.1	3/3	3/3	8.31	6.54	3.89	0.002433	0.727698	Cassette Exon	0.27
TC1100001459.mm.1	-1.48	Fam117a	family with sequence similarity 117, member A; family with sequence similarity 117, memberA	Complex	JUC1100007104.mm.1	3/3	3/3	6.17	5.75	2.12	0.002668	0.727698
TC1500002280.mm.1	-1.24	Krt78	keratin 78	Complex	JUC1500010756.mm.1	3/3	3/3	7.33	5.59	3.85	0.002654	0.727698
TC0500002045.mm.1	1.2	5031425E22Rik	RIKEN cDNA 5031425E22 gene	Complex	PSR0500018599.mm.1	3/3	3/3	9.68	8.15	3.42	0.009755	0.785471	Alternative 5' Donor Site	0.34
TC0500002045.mm.1	1.2	5031425E22Rik	RIKEN cDNA 5031425E22 gene	Complex	PSR0500018601.mm.1	3/3	3/3	9.43	8.09	2.98	0.007847	0.770389	Alternative 5' Donor Site	0.34
TC1700001516.mm.1	1.08	Lnpep	leucyl/cystinyl aminopeptidase; leucyl/cystinyl aminopeptidase (Lnpep), mRNA.	Complex	JUC1700007373.mm.1	3/3	3/3	12.04	10.08	3.83	0.000988	0.705636
TC0100003814.mm.1	-1.08	Dtl	denticleless homolog (Drosophila)	Complex	JUC0100017688.mm.1	3/3	3/3	7.42	5.88	2.74	0.001623	0.715629
TC0800002758.mm.1	-1.16	Got2	glutamate oxaloacetate transaminase 2, mitochondrial	Complex	PSR0800021248.mm.1	3/3	3/3	9.98	8.16	3.8	0.001469	0.715629	Alternative 5' Donor Site	0.45
TC0400000982.mm.1	-1.41	Inadl	InaD-like (Drosophila)	Complex	PSR0400006634.mm.1	3/3	3/3	6.33	5.87	2.03	0.000229	0.620701	Cassette Exon	0.18
TC0500001501.mm.1	1.83	Gpr133	G protein-coupled receptor 133	Complex	JUC0500007406.mm.1	3/3	3/3	8.28	6	2.36	0.007358	0.767911
TC0700004631.mm.1	2.73	Pirb	paired Ig-like receptor B; leukocyte immunoglobulin-like receptor, subfamily B with TM and ITIM domains, member 3	Complex	JUC0700010244.mm.1	3/3	3/3	11.38	8.38	3.16	0.001178	0.711608
TC0700004631.mm.1	2.73	Pirb	paired Ig-like receptor B; leukocyte immunoglobulin-like receptor, subfamily B with TM and ITIM domains, member 3	Complex	PSR0700019311.mm.1	3/3	3/3	11.59	8.82	2.74	0.007666	0.768959	Cassette Exon	0.36
TC1200001047.mm.1	19	Serpina3n	serine (or cysteine) peptidase inhibitor, clade A, member 3N	Coding	JUC1200004204.mm.1	3/3	3/3	13.1	7.06	2.72	0.003826	0.740269
TC0700000030.mm.1	2.45	Pira6	paired-Ig-like receptor A6; predicted gene 15931; novel leukocyte immunoglobulin-like receptor, subfamily A (with TM domain) (Lilra) pseudogene	Complex	JUC0700000189.mm.1	3/3	3/3	12.35	9.43	3.44	0.002745	0.727698
TC0700000030.mm.1	2.45	Pira6	paired-Ig-like receptor A6; predicted gene 15931; novel leukocyte immunoglobulin-like receptor, subfamily A (with TM domain) (Lilra) pseudogene	Complex	JUC0700000187.mm.1	3/3	3/3	8.43	6.04	2.16	0.00683	0.764014
TC1600001742.mm.1	1.49	Nfkbiz	nuclear factor of kappa light polypeptide gene enhancer in B cells inhibitor, zeta; nuclear factor of kappa light polypeptide gene enhancer in B-cells inhibitor, zeta	Complex	PSR1600014091.mm.1	3/3	3/3	3.79	4.08	-2	0.006054	0.763269
TC1700002815.mm.1	1.28	C4a	complement component 4A (Rodgers blood group)	Complex	JUC1700009691.mm.1	3/3	3/3	9.62	7.62	2.99	0.006642	0.764014
TC1700002815.mm.1	1.28	C4a	complement component 4A (Rodgers blood group)	Complex	JUC1700009678.mm.1	3/3	3/3	9.77	8.18	2.95	0.005221	0.757407
TC1700002815.mm.1	1.28	C4a	complement component 4A (Rodgers blood group)	Complex	PSR1700018089.mm.1	3/3	3/3	8.79	7.21	2.15	0.002906	0.728278	Cassette Exon	0.23
TC1500001828.mm.1	2.62	Csf2rb2	colony stimulating factor 2 receptor, beta 2, low-affinity (granulocyte-macrophage); microRNA mir-7676-1; mmu-mir-7676-1; mmu-mir-7676-2; colony stimulating factor 2 receptor, beta 2, low-affinity (granulocyte-macrophage) (Csf2rb2), mRNA.	Complex	JUC1500008141.mm.1	3/3	3/3	9.61	6.33	3.72	0.000656	0.704896
TC1500001828.mm.1	2.62	Csf2rb2	colony stimulating factor 2 receptor, beta 2, low-affinity (granulocyte-macrophage); microRNA mir-7676-1; mmu-mir-7676-1; mmu-mir-7676-2; colony stimulating factor 2 receptor, beta 2, low-affinity (granulocyte-macrophage) (Csf2rb2), mRNA.	Complex	PSR1500014276.mm.1	3/3	3/3	8.39	5.09	3.62	0.009914	0.785471	Alternative 3' Acceptor Site	0.42
TC1500001828.mm.1	2.62	Csf2rb2	colony stimulating factor 2 receptor, beta 2, low-affinity (granulocyte-macrophage); microRNA mir-7676-1; mmu-mir-7676-1; mmu-mir-7676-2; colony stimulating factor 2 receptor, beta 2, low-affinity (granulocyte-macrophage) (Csf2rb2), mRNA.	Complex	JUC1500008139.mm.1	3/3	3/3	10.05	6.97	3.62	0.001826	0.715629
TC1500001828.mm.1	2.62	Csf2rb2	colony stimulating factor 2 receptor, beta 2, low-affinity (granulocyte-macrophage); microRNA mir-7676-1; mmu-mir-7676-1; mmu-mir-7676-2; colony stimulating factor 2 receptor, beta 2, low-affinity (granulocyte-macrophage) (Csf2rb2), mRNA.	Complex	PSR1500014281.mm.1	3/3	3/3	3.66	3.32	-2.31	0.005291	0.757407
TC1500001828.mm.1	2.62	Csf2rb2	colony stimulating factor 2 receptor, beta 2, low-affinity (granulocyte-macrophage); microRNA mir-7676-1; mmu-mir-7676-1; mmu-mir-7676-2; colony stimulating factor 2 receptor, beta 2, low-affinity (granulocyte-macrophage) (Csf2rb2), mRNA.	Complex	JUC1500008146.mm.1	3/3	3/3	7.43	7.46	-3.05	7.8e-05	0.579139
TC0400002275.mm.1	5.06	Atp6v0d2	ATPase, H+ transporting, lysosomal V0 subunit D2; ATPase, H+ transporting, V0 subunit D, isoform 2	Coding	PSR0400018876.mm.1	3/3	3/3	8.85	7.19	-2.05	0.003395	0.737083
TC0400002275.mm.1	5.06	Atp6v0d2	ATPase, H+ transporting, lysosomal V0 subunit D2; ATPase, H+ transporting, V0 subunit D, isoform 2	Coding	PSR0400018884.mm.1	3/3	3/3	5.1	4.5	-3.54	0.001949	0.715629	Cassette Exon	0.26
TC1000002530.mm.1	4.83	Nmrk2	nicotinamide riboside kinase 2	Coding	JUC1000010385.mm.1	3/3	3/3	9.88	9.8	-3.55	0.00694	0.765204
TC0100000697.mm.1	1.02	Nyap2	neuronal tyrosine-phophorylated phosphoinositide 3-kinase adaptor 2; Novel protein (9430031J16Rik)	Complex	JUC0100003406.mm.1	3/3	3/3	6.14	5.21	2.23	0.000778
TC0800002904.mm.1	-1.02	Dhx38	DEAH (Asp-Glu-Ala-His) box polypeptide 38	Complex	JUC0800012182.mm.1	3/3	3/3	10.57	9.49	2.2	6.9e-05	0.574376
TC0800000539.mm.1	1.35	Cenpu	centromere protein U; myeloid leukemia factor 1 interacting protein	Complex	PSR0800003805.mm.1	3/3	3/3	7.77	6.17	2.48	0.001022	0.705636	Cassette Exon	0.11
TC1700000585.mm.1	1.78	Myo1f	myosin IF	Complex	PSR1700005332.mm.1	3/3	3/3	8.86	6.6	3.02	0.000488	0.680879	Cassette Exon	0.3
TC0500000926.mm.1	-1.33	Fras1	Fraser syndrome 1 homolog (human)	Complex	PSR0500008021.mm.1	3/3	3/3	6.48	5.88	2.06	0.001384	0.715629	Cassette Exon	0.1
TC0600001875.mm.1	1.29	B630005N14Rik	RIKEN cDNA B630005N14 gene	Complex	PSR0600014780.mm.1	3/3	3/3	5.82	6.44	-2.04	0.008915	0.783738	Alternative 5' Donor Site	0.14
TC0600001875.mm.1	1.29	B630005N14Rik	RIKEN cDNA B630005N14 gene	Complex	JUC0600007738.mm.1	3/3	3/3	6.51	7.4	-2.26	0.006521	0.764014
TC0300000467.mm.1	-1.84	Med12l	mediator complex subunit 12-like	Complex	JUC0300001714.mm.1	3/3	3/3	7.59	7.49	2.05	0.009923	0.785471
TC0100003186.mm.1	-1.06	Cfhr1	complement factor H-related 1	Complex	PSR0100025832.mm.1	3/3	3/3	10.11	7.97	3.61	0.009178	0.783986	Cassette Exon	0.13
TC0600001634.mm.1	1.27	Ptpro	protein tyrosine phosphatase, receptor type, O	Coding	JUC0600006801.mm.1	3/3	3/3	4.55	4.93	-2.1	0.004413	0.745202
TC0800001696.mm.1	-1.2	Col4a1	collagen, type IV, alpha 1; procollagen type IV alpha 1	Complex	PSR0800013768.mm.1	3/3	3/3	8.89	7.34	3.59	0.001001	0.705636	Cassette Exon	0.24
TC1400001671.mm.1	-1.42	Stab1	stabilin 1	Complex	JUC1400006907.mm.1	3/3	3/3	7.31	6.73	2.48	0.00124	0.714479
TC1400001671.mm.1	-1.42	Stab1	stabilin 1	Complex	PSR1400012763.mm.1	3/3	3/3	11.32	10.7	2.41	0.000761	0.704896	Cassette Exon	0.17
TC1400001671.mm.1	-1.42	Stab1	stabilin 1	Complex	PSR1400012772.mm.1	3/3	3/3	10.44	9.76	2.4	0.002382	0.727698	Cassette Exon	0.25
TC1400001671.mm.1	-1.42	Stab1	stabilin 1	Complex	PSR1400012762.mm.1	3/3	3/3	12.59	11.78	2.38	0.003021	0.734037	Cassette Exon	0.19
TC1400001671.mm.1	-1.42	Stab1	stabilin 1	Complex	JUC1400006893.mm.1	3/3	3/3	10.53	9.92	2.38	0.001317	0.715629
TC1400001671.mm.1	-1.42	Stab1	stabilin 1	Complex	JUC1400006922.mm.1	3/3	3/3	8.87	8.63	2.36	0.002276	0.727698
TC1400001671.mm.1	-1.42	Stab1	stabilin 1	Complex	PSR1400012751.mm.1	3/3	3/3	9.76	9.1	2.26	0.008321	0.776176	Alternative 5' Donor Site	0.21
TC1400001671.mm.1	-1.42	Stab1	stabilin 1	Complex	PSR1400012722.mm.1	3/3	3/3	9.93	9.71	2.25	0.00136	0.715629	Cassette Exon	0.11
TC1400001671.mm.1	-1.42	Stab1	stabilin 1	Complex	PSR1400012759.mm.1	3/3	3/3	10.3	9.41	2.17	0.003859	0.740269	Cassette Exon	0.25
TC1400001671.mm.1	-1.42	Stab1	stabilin 1	Complex	PSR1400012725.mm.1	3/3	3/3	10.35	9.93	2.13	0.000751	0.704896	Cassette Exon	0.11
TC1400001671.mm.1	-1.42	Stab1	stabilin 1	Complex	JUC1400006930.mm.1	3/3	3/3	13.29	12.48	2.11	0.009097	0.783986
TC1400001671.mm.1	-1.42	Stab1	stabilin 1	Complex	PSR1400012757.mm.1	3/3	3/3	11.46	11.06	2.1	0.003704	0.740269	Cassette Exon	0.13
TC1400001671.mm.1	-1.42	Stab1	stabilin 1	Complex	PSR1400012728.mm.1	3/3	3/3	11.69	11.27	2.06	0.005818	0.762097	Cassette Exon	0.15
TC1400001671.mm.1	-1.42	Stab1	stabilin 1	Complex	JUC1400006936.mm.1	3/3	3/3	11.59	11.01	2.06	0.005066	0.755929
TC1400000317.mm.1	1.24	Itih4	inter alpha-trypsin inhibitor, heavy chain 4	Complex	JUC1400001540.mm.1	3/3	3/3	6.93	5.74	2.19	0.009612	0.785471
TC0X00003417.mm.1	2.65	Srpx	sushi-repeat-containing protein	Complex	PSR0X00011768.mm.1	3/3	3/3	7.56	7.56	-2.6	0.00945	0.784506	Cassette Exon	0.21
TC0X00003417.mm.1	2.65	Srpx	sushi-repeat-containing protein	Complex	JUC0X00005932.mm.1	3/3	3/3	5.63	5.74	-2.92	0.002793	0.727698
TC1500002282.mm.1	-1.11	Krt8	keratin 8	Coding	JUC1500010766.mm.1	3/3	3/3	7.33	5.59	3.5	0.002702	0.727698
TC0200002883.mm.1	-1.19	Sec61a2	Sec61, alpha subunit 2 (S. cerevisiae)	Complex	JUC0200012108.mm.1	3/3	3/3	8.31	7.68	2.03	0.005706	0.760728
TC0300000308.mm.1	1.25	Plk4	polo-like kinase 4; polo-like kinase 4 (Drosophila)	Complex	JUC0300001168.mm.1	3/3	3/3	9.02	7.28	3.13	0.001621	0.715629
TC0400002159.mm.1	-1.41	Tox	thymocyte selection-associated high mobility group box; thymocyte selection-associated HMG box gene	Complex	JUC0400009478.mm.1	3/3	3/3	7.62	7.05	2.36	0.005061	0.755929
TC0500003181.mm.1	1.09	Oas1a	2-5 oligoadenylate synthetase 1A; 2'-5' oligoadenylate synthetase 1A	Coding	JUC0500015392.mm.1	3/3	3/3	5.76	6.55	-2.18	0.009793	0.785471
TC1000000355.mm.1	-1.57	Ddo	D-aspartate oxidase	Complex	JUC1000001301.mm.1	3/3	3/3	8.39	7.43	3.48	0.008915	0.783738
TC0800002300.mm.1	-1.34	Palld	palladin, cytoskeletal associated protein	Complex	JUC0800009422.mm.1	3/3	3/3	8.34	6.96	3.47	0.003347	0.737083
TC0800002300.mm.1	-1.34	Palld	palladin, cytoskeletal associated protein	Complex	JUC0800009427.mm.1	3/3	3/3	10.87	9.93	2.69	0.002023	0.715629
TC1100002207.mm.1	1.26	Tns3	tensin 3; tensin 3 (Tns3), mRNA.	Complex	PSR1100021409.mm.1	3/3	3/3	8.03	6.43	2.09	0.008336	0.776176	Cassette Exon	0.17
TC0200001047.mm.1	-1.12	Pdk1	pyruvate dehydrogenase kinase, isoenzyme 1; pyruvate dehydrogenase kinase, isoenzyme 1 (Pdk1), nuclear gene encoding mitochondrial protein, mRNA.	Complex	JUC0200004375.mm.1	3/3	3/3	8.03	7.11	2.18	0.008818	0.78349
TC1100000621.mm.1	-1.7	Acsl6	acyl-CoA synthetase long-chain family member 6	Complex	PSR1100004957.mm.1	3/3	3/3	8.86	8.32	2.95	0.001909	0.715629
TC1100000621.mm.1	-1.7	Acsl6	acyl-CoA synthetase long-chain family member 6	Complex	JUC1100002601.mm.1	3/3	3/3	6.41	5.79	2.82	0.00578	0.760728
TC0200000382.mm.1	2.91	Il1rn	interleukin 1 receptor antagonist	Complex	PSR0200001932.mm.1	3/3	3/3	9.17	6.17	3.45	0.004374	0.745202	Cassette Exon	0.23
TC0200000382.mm.1	2.91	Il1rn	interleukin 1 receptor antagonist	Complex	PSR0200001921.mm.1	3/3	3/3	6.02	6.22	-4.1	0.005668	0.760728	Cassette Exon	0.35
TC1600001324.mm.1	-1.11	Iglv1	immunoglobulin lambda variable 1; immunoglobulin lambda constant 2; immunoglobulin lambda variable 3; immunoglobulin lambda variable 2; Iglc1 immunoglobulin lambda constant 1; Iglc3 immunoglobulin lambda constant 3; Iglj1 immunoglobulin lambda joining 1; Iglj2 immunoglobulin lambda joining 2; Iglj3 immunoglobulin lambda joining 3	Complex	JUC1600005722.mm.1	3/3	3/3	8.81	7.38	3.42	0.002481	0.727698
TC1500001197.mm.1	3.54	Il7r	interleukin 7 receptor	Complex	PSR1500009600.mm.1	3/3	3/3	6.15	5.59	-2.29	0.001173	0.711608	Cassette Exon	0.2
TC0800000955.mm.1	-1.27	Cacna1a	calcium channel, voltage-dependent, P/Q type, alpha 1A subunit; alcium channel, voltage-dependent, P/Q type, alpha 1A subunit	Complex	PSR0800007127.mm.1	3/3	3/3	5.59	5.09	2.04	0.005178	0.756335	Cassette Exon	0.1
TC0900003138.mm.1	-1.23	Arpp21	cyclic AMP-regulated phosphoprotein, 21	Complex	JUC0900014942.mm.1	3/3	3/3	8.45	9.69	-2.36	0.000629	0.704896
TC0300001064.mm.1	1.94	Ptpn22	protein tyrosine phosphatase, non-receptor type 22 (lymphoid); protein tyrosine phosphatase, non-receptor type 22 (lymphoid) (Ptpn22), mRNA.	Complex	PSR0300008607.mm.1	3/3	3/3	6.88	7.18	-2.44	0.007624	0.768959	Cassette Exon	0.09
TC0100003804.mm.1	3.04	Atf3	activating transcription factor 3	Complex	PSR0100031106.mm.1	3/3	3/3	8.69	8.45	-2.59	0.00613	0.763412	Cassette Exon	0.26
TC0100003804.mm.1	3.04	Atf3	activating transcription factor 3	Complex	PSR0100031111.mm.1	3/3	3/3	4.06	4.59	-3.96	0.009172	0.783986	Cassette Exon	0.27
TC0200004537.mm.1	2.01	Atp8b4	ATPase, class I, type 8B, member 4	Complex	PSR0200038709.mm.1	3/3	3/3	5.51	5.86	-2.17	0.005688	0.760728	Cassette Exon	0.13
TC0600001372.mm.1	-1.19	A2m	alpha-2-macroglobulin	Complex	JUC0600005726.mm.1	3/3	3/3	10.5	9.92	2.07	0.007399	0.767911
TC1000001561.mm.1	-1.39	R3hdm2	R3H domain containing 2	Complex	JUC1000006021.mm.1	3/3	3/3	9.07	7.93	2.61	0.000575	0.693698
TC1200002082.mm.1	1.23	Ltbp2	latent transforming growth factor beta binding protein 2	Complex	JUC1200007916.mm.1	3/3	3/3	10.53	8.74	2.55	0.002783	0.727698
TC1200002082.mm.1	1.23	Ltbp2	latent transforming growth factor beta binding protein 2	Complex	JUC1200007917.mm.1	3/3	3/3	9.63	10.41	-2.61	0.009819	0.785471
TC1700002816.mm.1	1.38	Cfb	complement factor B	Coding	JUC1700009763.mm.1	3/3	3/3	6.69	5.15	2.3	0.004265	0.745202
TC1700002816.mm.1	1.38	Cfb	complement factor B	Coding	JUC1700009777.mm.1	3/3	3/3	7.92	9.04	-3.32	0.008429	0.77776
TC1500000037.mm.1	2.8	Fyb	FYN binding protein; predicted pseudogene 7666; prohibitin (Phb) pseudogene; FYN binding protein (Fyb), mRNA.	Complex	PSR1500000294.mm.1	3/3	3/3	10.52	7.59	3.34	0.00761	0.768959	Cassette Exon	0.22
TC1500000037.mm.1	2.8	Fyb	FYN binding protein; predicted pseudogene 7666; prohibitin (Phb) pseudogene; FYN binding protein (Fyb), mRNA.	Complex	PSR1500000322.mm.1	3/3	3/3	13.16	13.46	-3.57	0.004492	0.745202
TC1500000037.mm.1	2.8	Fyb	FYN binding protein; predicted pseudogene 7666; prohibitin (Phb) pseudogene; FYN binding protein (Fyb), mRNA.	Complex	JUC1500000188.mm.1	3/3	3/3	6.41	6.34	-3.68	0.00182	0.715629
TC1500000037.mm.1	2.8	Fyb	FYN binding protein; predicted pseudogene 7666; prohibitin (Phb) pseudogene; FYN binding protein (Fyb), mRNA.	Complex	PSR1500000323.mm.1	3/3	3/3	13.61	14.1	-4.68	0.002498	0.727698	Alternative 5' Donor Site	0.07
TC0900002999.mm.1	-1.07	Col6a5	collagen, type VI, alpha 5	Complex	JUC0900013880.mm.1	3/3	3/3	6.91	5.31	3.31	0.000405	0.674236
TC1100004268.mm.1	1.64	Fbxw10	F-box and WD-40 domain protein 10	Complex	PSR1100006560.mm.1	3/3	3/3	5.09	5.5	-2.58	0.009245	0.784457	Alternative 3' Acceptor Site	0.19
TC0700000502.mm.1	-1.4	Lrfn1	leucine rich repeat and fibronectin type III domain containing 1; microRNA 466f-2	Complex	PSR0700004081.mm.1	3/3	3/3	5.69	4.94	2.29	0.000411
TC0400002523.mm.1	3.82	Cd72	CD72 antigen	Complex	JUC0400010641.mm.1	3/3	3/3	9.07	5.55	3.28	0.009322	0.784506
TC0400002523.mm.1	3.82	Cd72	CD72 antigen	Complex	JUC0400010636.mm.1	3/3	3/3	11.24	10.64	-2.47	0.002686	0.727698
TC0400002523.mm.1	3.82	Cd72	CD72 antigen	Complex	PSR0400020501.mm.1	3/3	3/3	4.96	4.34	-2.79	0.005667	0.760728	Alternative 5' Donor Site	0.15
TC0400002523.mm.1	3.82	Cd72	CD72 antigen	Complex	JUC0400010643.mm.1	3/3	3/3	10.24	9.97	-2.92	0.006098	0.763269
TC0400002523.mm.1	3.82	Cd72	CD72 antigen	Complex	PSR0400020482.mm.1	3/3	3/3	6.67	6.83	-5.52	0.002809	0.727698	Alternative 3' Acceptor Site	0.25
TC1400002723.mm.1	1.08	Uggt2	UDP-glucose glycoprotein glucosyltransferase 2	Complex	PSR1400020245.mm.1	3/3	3/3	9.72	10.95	-2.99	0.00417	0.745202	Alternative 5' Donor Site	0.33
TC0200004356.mm.1	-1.5	Ryr3	ryanodine receptor 3	Complex	PSR0200036349.mm.1	3/3	3/3	6.27	5.78	2	0.000511	0.680879
TC0300001482.mm.1	-2.17	Ddah1	dimethylarginine dimethylaminohydrolase 1	Complex	PSR0300011951.mm.1	3/3	3/3	8.22	7.93	2.48	0.007641	0.768959	Alternative 3' Acceptor Site	0.16
TC1200002079.mm.1	-1.07	Abcd4	ATP-binding cassette, sub-family D (ALD), member 4	Complex	JUC1200007859.mm.1	3/3	3/3	6.61	7.74	-2.32	0.007896	0.771259
TC1800001449.mm.1	1.1	Piezo2	piezo-type mechanosensitive ion channel component 2; family with sequence similarity 38, member B	Complex	JUC1800005954.mm.1	3/3	3/3	6.07	7.06	-2.11	0.003365	0.737083
TC0400001147.mm.1	1.12	Zcchc11	zinc finger, CCHC domain containing 11	Complex	JUC0400004207.mm.1	3/3	3/3	10.89	9.06	3.24	0.00276	0.727698
TC1100000161.mm.1	1.29	Egfr	epidermal growth factor receptor	Complex	PSR1100001464.mm.1	3/3	3/3	9.32	8.1	2.2	0.002263	0.727539	Cassette Exon	0.17
TC1100000161.mm.1	1.29	Egfr	epidermal growth factor receptor	Complex	JUC1100000795.mm.1	3/3	3/3	9.86	8.25	2.09	0.003289	0.737083
TC1100000475.mm.1	2.23	Havcr2	hepatitis A virus cellular receptor 2	Coding	PSR1100003650.mm.1	3/3	3/3	8.27	5.61	2.03	0.006293	0.764014	Cassette Exon	0.16
TC1100000475.mm.1	2.23	Havcr2	hepatitis A virus cellular receptor 2	Coding	JUC1100001912.mm.1	3/3	3/3	8.71	8.84	-2.81	0.002138	0.724453
TC1900000461.mm.1	-1.1	A1cf	APOBEC1 complementation factor	Coding	JUC1900002191.mm.1	3/3	3/3	7.7	6.46	2.56	0.006523	0.764014
TC0100001370.mm.1	1.48	Ncf2	neutrophil cytosolic factor 2	Complex	JUC0100006548.mm.1	3/3	3/3	10.87	8.54	3.23	0.004846	0.752495
TC0200002834.mm.1	-1.06	Oprl1	opioid receptor-like 1	Complex	JUC0200011882.mm.1	3/3	3/3	7.51	6.33	2.32	0.00832	0.776176
TC0100000216.mm.1	-1	Dst	dystonin; dystonin (Dst), transcript variant a, mRNA.; bpag1-e mRNA for bullous pemphigoid antigen 1-e, partial cds.	Complex	PSR0100001323.mm.1	3/3	3/3	9.4	8.23	2.23	0.000691	0.704896	Cassette Exon	0.06
TC1200001058.mm.1	-1.3	Tcl1b4	T cell leukemia/lymphoma 1B, 4; T cell leukemia/lymphoma 1B, 4 (Tcl1b4), mRNA.	Coding	JUC1200004233.mm.1	3/3	3/3	8.64	7.12	3.21	0.001037	0.705636
TC0700004487.mm.1	2.03	Adam8	a disintegrin and metallopeptidase domain 8	Complex	JUC0700019861.mm.1	3/3	3/3	7.96	5.75	2.48	0.000571	0.693055
TC0700004487.mm.1	2.03	Adam8	a disintegrin and metallopeptidase domain 8	Complex	PSR0700037647.mm.1	3/3	3/3	8	5.76	2.29	0.00621	0.763892	Cassette Exon	0.14
TC0700004487.mm.1	2.03	Adam8	a disintegrin and metallopeptidase domain 8	Complex	PSR0700037650.mm.1	3/3	3/3	8.07	6.04	2.02	0.006554	0.764014	Cassette Exon	0.18
TC0700004487.mm.1	2.03	Adam8	a disintegrin and metallopeptidase domain 8	Complex	PSR0700037657.mm.1	3/3	3/3	4.63	4.77	-2.4	0.008945	0.783738	Intron Retention	0.27
TC0700004487.mm.1	2.03	Adam8	a disintegrin and metallopeptidase domain 8	Complex	PSR0700037662.mm.1	3/3	3/3	5.13	5.46	-2.6	0.001889	0.715629	Alternative 5' Donor Site	0.34
TC1500002247.mm.1	1.86	Bin2	bridging integrator 2	Complex	JUC1500010506.mm.1	3/3	3/3	10.32	8.19	3.2	0.004977	0.755929
TC1500002247.mm.1	1.86	Bin2	bridging integrator 2	Complex	PSR1500018456.mm.1	3/3	3/3	10.57	8.4	2.46	0.002637	0.727698	Cassette Exon	0.26
TC1500002247.mm.1	1.86	Bin2	bridging integrator 2	Complex	JUC1500010505.mm.1	3/3	3/3	11.06	11.17	-2.22	0.005787	0.760744
TC0300002212.mm.1	-1.27	Glrb	glycine receptor, beta subunit; glycine receptor, beta subunit (Glrb), mRNA.	Complex	JUC0300008736.mm.1	3/3	3/3	6.62	5.39	3.18	0.001182	0.71244
TC1000000759.mm.1	2.37	Itgb2	integrin beta 2	Complex	PSR1000005489.mm.1	3/3	3/3	8.91	6.79	2.28	0.003916	0.740269	Cassette Exon	0.12
TC1000000759.mm.1	2.37	Itgb2	integrin beta 2	Complex	PSR1000005481.mm.1	3/3	3/3	5.48	5.7	-2.36	0.002889	0.727714	Cassette Exon	0.18
TC1000000759.mm.1	2.37	Itgb2	integrin beta 2	Complex	JUC1000003012.mm.1	3/3	3/3	7.96	7.92	-2.51	4.2e-05	0.574376
TC1000000759.mm.1	2.37	Itgb2	integrin beta 2	Complex	JUC1000003013.mm.1	3/3	3/3	5.8	5.98	-5.32	0.001998	0.715629
TC1800001000.mm.1	-1.5	Osbpl1a	oxysterol binding protein-like 1A; oxysterol binding protein-like 1A (Osbpl1a), transcript variant 7, non-coding RNA.	Complex	PSR1800007480.mm.1	3/3	3/3	7.99	7.49	2.2	0.000484	0.680879	Cassette Exon	0.17
TC1100000755.mm.1	-1.02	Myo15	myosin XV	Complex	JUC1100003084.mm.1	3/3	3/3	6.45	4.99	3.16	0.003854	0.740269
TC0100001497.mm.1	1.59	Selp	selectin, platelet	Complex	PSR0100012327.mm.1	3/3	3/3	8.04	6.26	2.66	0.002487	0.727698
TC0300000419.mm.1	1.02	Dclk1	doublecortin-like kinase 1	Complex	PSR0300003006.mm.1	3/3	3/3	10.05	8.24	3.13	0.004691	0.746368	Cassette Exon	0.2
TC0300000419.mm.1	1.02	Dclk1	doublecortin-like kinase 1	Complex	PSR0300003001.mm.1	3/3	3/3	9.51	7.96	2.74	0.005976	0.763269	Cassette Exon	0.23
TC0300002938.mm.1	1.03	Ccdc109b	coiled-coil domain containing 109B	Coding	PSR0300023256.mm.1	3/3	3/3	6.94	5.42	3.13	0.008424	0.777745	Cassette Exon	0.2
TC0300002938.mm.1	1.03	Ccdc109b	coiled-coil domain containing 109B	Coding	PSR0300023251.mm.1	3/3	3/3	9.95	8.5	2.34	0.007258	0.767911	Alternative 3' Acceptor Site	0.25
TC0300002938.mm.1	1.03	Ccdc109b	coiled-coil domain containing 109B	Coding	PSR0300023254.mm.1	3/3	3/3	8.54	7.35	2.25	0.002764	0.727698	Cassette Exon	0.13
TC0Y00000016.mm.1	-1.28	Gm21064	predicted gene, 21064	Complex	JUC0Y00000171.mm.1	3/3	3/3	7.22	5.93	2.08	0.002563	0.727698
TC0900001846.mm.1	1.13	Col5a3	collagen, type V, alpha 3; procollagen type V alpha 3	Complex	JUC0900008704.mm.1	3/3	3/3	10	10.77	-2.09	0.009738	0.785471
TC1300002544.mm.1	1.14	Slc30a5	solute carrier family 30 (zinc transporter), member 5	Complex	JUC1300009273.mm.1	3/3	3/3	11.63	9.6	3.12	0.005898	0.762216
TC0100001495.mm.1	1.98	Sele	selectin, endothelial cell	Coding	PSR0100012277.mm.1	3/3	3/3	5.02	5.45	-2.4	0.006209	0.763892	Alternative 3' Acceptor Site	0.22
TC1700002490.mm.1	-2.01	Emilin2	elastin microfibril interfacer 2	Coding	PSR1700022850.mm.1	3/3	3/3	7.27	7.16	2	0.006301	0.764014
TC0900002735.mm.1	1.48	Col12a1	collagen, type XII, alpha 1; procollagen type XII alpha 1	Complex	PSR0900022598.mm.1	3/3	3/3	8.05	6.29	2.17	0.006912	0.765086	Cassette Exon	0.22
TC0900002735.mm.1	1.48	Col12a1	collagen, type XII, alpha 1; procollagen type XII alpha 1	Complex	JUC0900012673.mm.1	3/3	3/3	5.68	6.16	-2.29	0.008567	0.781633
TC1500002275.mm.1	-1.2	Krt1	keratin 1	Coding	JUC1500010715.mm.1	3/3	3/3	14.19	12.89	3.08	0.006198	0.763892
TC1500001131.mm.1	2.53	Nckap1l	NCK associated protein 1 like	Coding	JUC1500005142.mm.1	3/3	3/3	9.91	9.88	-2.41	0.001512	0.715629
TC0400000529.mm.1	2.66	Nr4a3	nuclear receptor subfamily 4, group A, member 3	Complex	JUC0400001933.mm.1	3/3	3/3	9.39	8.89	-2.07	0.007238	0.767911
TC0400000529.mm.1	2.66	Nr4a3	nuclear receptor subfamily 4, group A, member 3	Complex	PSR0400003872.mm.1	3/3	3/3	7.31	7.62	-3.44	0.003396	0.737083	Alternative 3' Acceptor Site	0.22
TC0600002668.mm.1	1.17	Cnbp	cellular nucleic acid binding protein	Complex	JUC0600010746.mm.1	3/3	3/3	9.84	7.88	3.06	0.008587	0.781675
TC0900001891.mm.1	-1.22	Ccdc151	coiled-coil domain containing 151	Coding	JUC0900009024.mm.1	3/3	3/3	7.01	5.85	3.06	0.008354	0.776176
TC1500001698.mm.1	1.06	Slc45a4	solute carrier family 45, member 4	Complex	JUC1500007269.mm.1	3/3	3/3	6.49	7.84	-2.61	0.000981	0.705636
TC0600003503.mm.1	1.28	Herc6	hect domain and RLD 6	Complex	JUC0600002704.mm.1	3/3	3/3	8.45	7.04	2.1	0.00451	0.745202
TC1500001133.mm.1	1.32	Pde1b	phosphodiesterase 1B, Ca2+-calmodulin dependent; phosphodiesterase 1B, Ca2+-calmodulin dependent (Pde1b), mRNA.	Coding	JUC1500005150.mm.1	3/3	3/3	8.71	6.88	2.55	0.005991	0.763269
TC0200003265.mm.1	-1.28	Ccbl1	cysteine conjugate-beta lyase 1	Complex	JUC0200013928.mm.1	3/3	3/3	12.84	11.44	3.02	0.007233	0.767911
TC0200005155.mm.1	1.14	Zmynd8	zinc finger, MYND-type containing 8; zinc finger, MYND-type containing 8 (Zmynd8), transcript variant 1, mRNA.	Complex	JUC0200022745.mm.1	3/3	3/3	8.04	6.35	3.02	0.008032	0.773033
TC1100004300.mm.1	-1.93	Slc25a19	solute carrier family 25 (mitochondrial thiamine pyrophosphate carrier), member 19; solute carrier family 25 (mitochondrial deoxynucleotide carrier), member 19	Complex	JUC1100020132.mm.1	3/3	3/3	8.09	7.98	2.52	0.006755	0.764014
TC0900000046.mm.1	13.29	Mmp12	matrix metallopeptidase 12	Complex	JUC0900000177.mm.1	3/3	3/3	11.93	6.28	2.73	0.005122	0.755929
TC0900000046.mm.1	13.29	Mmp12	matrix metallopeptidase 12	Complex	PSR0900000354.mm.1	3/3	3/3	7.49	5.86	-2.55	0.005326	0.757407	Cassette Exon	0.28
TC0900000046.mm.1	13.29	Mmp12	matrix metallopeptidase 12	Complex	PSR0900000349.mm.1	3/3	3/3	9.93	7.73	-2.95	0.004407	0.745202	Cassette Exon	0.25
TC0900000046.mm.1	13.29	Mmp12	matrix metallopeptidase 12	Complex	JUC0900000180.mm.1	3/3	3/3	8.58	6.58	-2.99	0.002928	0.729239
TC0900000046.mm.1	13.29	Mmp12	matrix metallopeptidase 12	Complex	PSR0900000352.mm.1	3/3	3/3	10.21	8.24	-3.27	0.000676	0.704896	Cassette Exon	0.32
TC0900000046.mm.1	13.29	Mmp12	matrix metallopeptidase 12	Complex	PSR0900000341.mm.1	3/3	3/3	5.86	5.14	-5.87	0.003659	0.740269	Intron Retention	0.7
TC0900000046.mm.1	13.29	Mmp12	matrix metallopeptidase 12	Complex	PSR0900000337.mm.1	3/3	3/3	6.21	5.48	-6.25	0.007117	0.765933	Intron Retention	0.7
TC0900000046.mm.1	13.29	Mmp12	matrix metallopeptidase 12	Complex	JUC0900000182.mm.1	3/3	3/3	8.99	7.93	-8.32	0.002678	0.727698
TC0900000046.mm.1	13.29	Mmp12	matrix metallopeptidase 12	Complex	PSR0900000339.mm.1	3/3	3/3	5.26	4.55	-10.12	0.00175	0.715629	Intron Retention	0.7
TC0900000046.mm.1	13.29	Mmp12	matrix metallopeptidase 12	Complex	PSR0900000358.mm.1	3/3	3/3	4.26	3.99	-10.47	0.001596	0.715629	Alternative 5' Donor Site	0.46
TC0900000046.mm.1	13.29	Mmp12	matrix metallopeptidase 12	Complex	PSR0900000332.mm.1	3/3	3/3	5.54	5.33	-11.49	0.003326	0.737083	Cassette Exon	0.41
TC0900000046.mm.1	13.29	Mmp12	matrix metallopeptidase 12	Complex	JUC0900000173.mm.1	3/3	3/3	7.95	8.63	-13.11	0.009398	0.784506
TC1700002814.mm.1	1.69	C4b	complement component 4B (Chido blood group); C4b complement component 4B (Childo blood group)	Complex	JUC1700009646.mm.1	3/3	3/3	9.62	7.62	2.47	0.006403	0.764014
TC1700002814.mm.1	1.69	C4b	complement component 4B (Chido blood group); C4b complement component 4B (Childo blood group)	Complex	PSR1700018003.mm.1	3/3	3/3	11.89	12.5	-2.16	0.001113	0.708749	Alternative 3' Acceptor Site	0.24
TC0700004666.mm.1	-1.19	Fgfr2	fibroblast growth factor receptor 2; fibroblast growth factor receptor 2 (Fgfr2), transcript variant 1, mRNA.; fibroblast growth factor receptor 2 (Fgfr2), transcript variant 2, mRNA.	Complex	JUC0700019399.mm.1	3/3	3/3	6.73	6.13	2.03	0.001212	0.714479
TC0100002942.mm.1	1.13	Gli2	GLI-Kruppel family member GLI2	Complex	JUC0100013406.mm.1	3/3	3/3	7.02	5.27	2.95	0.001318	0.715629
TC0900002050.mm.1	1.05	Robo3	roundabout homolog 3 (Drosophila)	Complex	JUC0900009639.mm.1	3/3	3/3	9.38	7.97	2.98	0.000224	0.620701
TC1600001764.mm.1	2.16	Col8a1	collagen, type VIII, alpha 1; procollagen type VIII alpha 1	Complex	PSR1600014339.mm.1	3/3	3/3	11.2	9.01	2.98	0.004001	0.741435	Cassette Exon	0.13
TC0300002901.mm.1	-1.58	Ank2	ankyrin 2, brain; predicted gene 4392	Complex	JUC0300011970.mm.1	3/3	3/3	5.9	5	2.97	0.002637	0.727698
TC1700001105.mm.1	-1.41	Epb4.1l3	erythrocyte protein band 4.1-like 3	Complex	JUC1700005667.mm.1	3/3	3/3	7.4	6.68	2.95	0.007961	0.772686
TC0100002554.mm.1	-1.14	Pecr	peroxisomal trans-2-enoyl-CoA reductase	Coding	JUC0100011655.mm.1	3/3	3/3	6.93	5.73	2.94	0.00941	0.784506
TC1000002655.mm.1	2.21	Gas2l3	growth arrest-specific 2 like 3	Complex	PSR1000020205.mm.1	3/3	3/3	19.7	19.7	-2.22	0.006595	0.764014	Intron Retention	0.13
TC1000002655.mm.1	2.21	Gas2l3	growth arrest-specific 2 like 3	Complex	JUC1000011107.mm.1	3/3	3/3	7.59	7.63	-2.31	0.001203	0.713716
TC1000002655.mm.1	2.21	Gas2l3	growth arrest-specific 2 like 3	Complex	PSR1000020201.mm.1	3/3	3/3	4.98	5.41	-2.74	0.004677	0.745586	Alternative 3' Acceptor Site	0.17
TC1100002225.mm.1	-1.62	Ddc	dopa decarboxylase	Complex	JUC1100011278.mm.1	3/3	3/3	9.48	11.31	-2.01	0.0013	0.715629
TC1400001674.mm.1	1.02	Dnah1	dynein, axonemal, heavy chain 1	Coding	JUC1400006995.mm.1	3/3	3/3	10.6	9.11	2.94	9.4e-05	0.579139
TC0100000551.mm.1	-1.16	Map2	microtubule-associated protein 2; uncharacterized protein A730034C02	Complex	JUC0100002622.mm.1	3/3	3/3	8.77	7.32	2.93	0.002578	0.727698
TC0700001430.mm.1	-1.59	Stard10	START domain containing 10	Coding	JUC0700006314.mm.1	3/3	3/3	14.45	14.25	2.92	0.009956	0.785471
TC0200000478.mm.1	1.28	Col5a1	collagen, type V, alpha 1; procollagen type V alpha 1	Complex	JUC0200001603.mm.1	3/3	3/3	8.89	9.42	-2.03	0.002141	0.724807
TC0200000478.mm.1	1.28	Col5a1	collagen, type V, alpha 1; procollagen type V alpha 1	Complex	PSR0200003271.mm.1	3/3	3/3	5.51	6.15	-2.31	0.005312	0.757407	Cassette Exon	0.14
TC0500003310.mm.1	-2.05	Phkg1	phosphorylase kinase gamma 1	Complex	JUC0500016315.mm.1	3/3	3/3	10.18	9.78	2.91	0.007298	0.767911
TC1700002152.mm.1	-1.34	Slc29a1	solute carrier family 29 (nucleoside transporters), member 1	Complex	JUC1700010695.mm.1	3/3	3/3	7.45	6.4	2.22	0.006831	0.764014
TC1500001799.mm.1	-1.01	Rbfox2	RNA binding protein, fox-1 homolog (C. elegans) 2; RNA binding protein, fox-1 homolog (C. elegans) 2 (Rbfox2), transcript variant 6, mRNA.	Coding	PSR1500014001.mm.1	3/3	3/3	11.79	10.59	2.11	0.00377	0.740269	Cassette Exon	0.17
TC0100003513.mm.1	-1.3	Atf6	activating transcription factor 6	Complex	JUC0100016396.mm.1	3/3	3/3	14.94	13.96	2.87	0.000742	0.704896
TC0X00001625.mm.1	-1.04	Sh3kbp1	SH3-domain kinase binding protein 1	Complex	JUC0X00005147.mm.1	3/3	3/3	12.2	11.14	2.07	0.004468	0.745202
TC0900001463.mm.1	-1.1	Setd2	SET domain containing 2	Complex	JUC0900006822.mm.1	3/3	3/3	12.69	11.55	2.85	0.006011	0.763269
TC0X00002171.mm.1	1.1	Enox2	ecto-NOX disulfide-thiol exchanger 2	Complex	JUC0X00007044.mm.1	3/3	3/3	9.29	10.04	-2.06	0.005272	0.757407
TC0200001729.mm.1	19.86	Thbs1	thrombospondin 1	Complex	JUC0200006347.mm.1	3/3	3/3	15.43	9.53	2.84	0.000432	0.680879
TC0200001729.mm.1	19.86	Thbs1	thrombospondin 1	Complex	PSR0200012761.mm.1	3/3	3/3	10.36	6.92	-2.2	0.000708	0.704896	Cassette Exon	0.25
TC0200001729.mm.1	19.86	Thbs1	thrombospondin 1	Complex	PSR0200012753.mm.1	3/3	3/3	8.49	6.48	-4.29	0.000807	0.705636	Cassette Exon	0.39
TC0200001729.mm.1	19.86	Thbs1	thrombospondin 1	Complex	PSR0200012773.mm.1	3/3	3/3	5.17	5.01	-14.62	0.002637	0.727698	Alternative 5' Donor Site	0.48
TC0200001729.mm.1	19.86	Thbs1	thrombospondin 1	Complex	PSR0200012750.mm.1	3/3	3/3	6.88	7.25	-24.54	0.00101	0.705636	Alternative 3' Acceptor Site	0.34
TC0400003553.mm.1	-1.31	Zmym4	zinc finger, MYM-type 4	Complex	JUC0400015110.mm.1	3/3	3/3	7.72	6.76	2.11	0.008158	0.774241
TC1400001990.mm.1	-3.16	Klhl33	kelch-like 33	Coding	JUC1400008182.mm.1	3/3	3/3	13.04	12.96	2.84	0.004197	0.745202
TC0900000834.mm.1	3.65	Cilp	cartilage intermediate layer protein, nucleotide pyrophosphohydrolase	Coding	PSR0900006366.mm.1	3/3	3/3	9.08	6.04	2.82	0.004132	0.745202	Cassette Exon	0.16
TC0900000834.mm.1	3.65	Cilp	cartilage intermediate layer protein, nucleotide pyrophosphohydrolase	Coding	PSR0900006358.mm.1	3/3	3/3	8.77	5.99	2.27	0.009848	0.785471
TC0900000834.mm.1	3.65	Cilp	cartilage intermediate layer protein, nucleotide pyrophosphohydrolase	Coding	PSR0900006359.mm.1	3/3	3/3	7.84	6.83	-2.15	0.004409	0.745202	Cassette Exon	0.33
TC0900000834.mm.1	3.65	Cilp	cartilage intermediate layer protein, nucleotide pyrophosphohydrolase	Coding	PSR0900006362.mm.1	3/3	3/3	8.09	7.28	-2.61	0.003324	0.737083	Cassette Exon	0.12
TC0900000834.mm.1	3.65	Cilp	cartilage intermediate layer protein, nucleotide pyrophosphohydrolase	Coding	JUC0900003431.mm.1	3/3	3/3	13.53	13.69	-4.51	0.002426	0.727698
TC0X00001394.mm.1	1.14	Col4a5	collagen, type IV, alpha 5; procollagen type IV alpha 5	Complex	JUC0X00004347.mm.1	3/3	3/3	9.13	7.27	2.82	0.001677	0.715629
TC1100002934.mm.1	1.08	Ncor1	nuclear receptor co-repressor 1	Complex	JUC1100013975.mm.1	3/3	3/3	7.1	5.56	2.82	0.000243	0.621396
TC0300000407.mm.1	1.43	Trpc4	transient receptor potential cation channel, subfamily C, member 4	Complex	PSR0300002791.mm.1	3/3	3/3	7.33	7.56	-2.03	0.00554	0.760485	Cassette Exon	0.11
TC0X00001637.mm.1	-1.08	Scml2	sex comb on midleg-like 2 (Drosophila)	Complex	JUC0X00005304.mm.1	3/3	3/3	6.3	7.51	-2.35	0.000403	0.674236
TC1200000331.mm.1	-1.88	Meox2	mesenchyme homeobox 2	Coding	PSR1200002444.mm.1	3/3	3/3	5.97	5.78	2.81	0.009177	0.783986	Alternative 3' Acceptor Site	0.27
TC0600001288.mm.1	-1.13	Ift122	intraflagellar transport 122; intraflagellar transport 122 homolog (Chlamydomonas)	Complex	JUC0600005280.mm.1	3/3	3/3	5.89	5.09	2.18	0.005843	0.762216
TC0700000561.mm.1	1.79	Tyrobp	TYRO protein tyrosine kinase binding protein	Coding	PSR0700004863.mm.1	3/3	3/3	4.43	4.38	-2.27	0.006891	0.764811	Cassette Exon	0.1
TC0100002177.mm.1	1.38	Neurl3	neuralized homolog 3 homolog (Drosophila)	Complex	JUC0100009863.mm.1	3/3	3/3	10.69	8.91	2.79	0.000482	0.680879
TC0700002794.mm.1	-1.08	Scgb2b3	secretoglobin, family 2B, member 3	Coding	PSR0700025089.mm.1	3/3	3/3	6.65	5.12	2.79	0.005379
TC0800000996.mm.1	-1.45	Phkb	phosphorylase kinase beta	Complex	JUC0800004067.mm.1	3/3	3/3	11.09	10.86	2.78	0.009655	0.785471
TC0800000996.mm.1	-1.45	Phkb	phosphorylase kinase beta	Complex	JUC0800004065.mm.1	3/3	3/3	9.83	9.56	2.54	0.004148	0.745202
TC0800000996.mm.1	-1.45	Phkb	phosphorylase kinase beta	Complex	JUC0800004082.mm.1	3/3	3/3	8.43	8.02	2.54	0.001794	0.715629
TC1100001733.mm.1	-1.04	Gm11639	predicted gene 11639; novel protein similar to chromosome 17 open reading frame 57 C17orf57 (Homo sapiens)	Complex	JUC1100008488.mm.1	3/3	3/3	5.83	6.69	-2.02	0.002525
TC1700002779.mm.1	1.39	H2-DMb2	histocompatibility 2, class II, locus Mb2; histocompatibility 2, class II, locus Mb2 (H2-DMb2), mRNA.	Complex	JUC1700003223.mm.1	3/3	3/3	9.18	7.24	2.78	0.001487	0.715629
TC0200004133.mm.1	1.18	Creb3l1	cAMP responsive element binding protein 3-like 1	Coding	JUC0200017729.mm.1	3/3	3/3	7.62	5.79	2.77	0.002513	0.727698
TC0800000747.mm.1	1.04	Comp	cartilage oligomeric matrix protein	Coding	JUC0800002796.mm.1	3/3	3/3	8.46	7.3	2.2	0.00371	0.740269
TC1100003450.mm.1	1.95	Vmp1	vacuole membrane protein 1; microRNA 21a; microRNA 21; transmembrane protein 49	Complex	PSR1100031690.mm.1	3/3	3/3	10.17	7.73	2.77	0.005043	0.755929
TC1100003450.mm.1	1.95	Vmp1	vacuole membrane protein 1; microRNA 21a; microRNA 21; transmembrane protein 49	Complex	PSR1100031699.mm.1	3/3	3/3	11.37	11.62	-2.01	0.009392	0.784506	Cassette Exon	0.18
TC1100003450.mm.1	1.95	Vmp1	vacuole membrane protein 1; microRNA 21a; microRNA 21; transmembrane protein 49	Complex	PSR1100031701.mm.1	3/3	3/3	9.9	9.85	-2.09	0.004944	0.755929	Cassette Exon	0.17
TC1100003450.mm.1	1.95	Vmp1	vacuole membrane protein 1; microRNA 21a; microRNA 21; transmembrane protein 49	Complex	PSR1100031709.mm.1	3/3	3/3	10.89	11.13	-2.09	0.005111	0.755929	Cassette Exon	0.13
TC1100003450.mm.1	1.95	Vmp1	vacuole membrane protein 1; microRNA 21a; microRNA 21; transmembrane protein 49	Complex	PSR1100031700.mm.1	3/3	3/3	11.85	11.92	-2.13	0.006441	0.764014	Cassette Exon	0.16
TC1100003450.mm.1	1.95	Vmp1	vacuole membrane protein 1; microRNA 21a; microRNA 21; transmembrane protein 49	Complex	PSR1100031694.mm.1	3/3	3/3	11.38	11.42	-2.14	0.00158	0.715629	Cassette Exon	0.21
TC1100003450.mm.1	1.95	Vmp1	vacuole membrane protein 1; microRNA 21a; microRNA 21; transmembrane protein 49	Complex	JUC1100016569.mm.1	3/3	3/3	10.6	10.48	-2.17	0.002473	0.727698
TC1100003450.mm.1	1.95	Vmp1	vacuole membrane protein 1; microRNA 21a; microRNA 21; transmembrane protein 49	Complex	PSR1100031710.mm.1	3/3	3/3	5.33	5.62	-2.4	0.000322	0.655738	Cassette Exon	0.12
TC0500002018.mm.1	1.08	Fbxl13	F-box and leucine-rich repeat protein 13	Complex	JUC0500009992.mm.1	3/3	3/3	6.07	7.19	-2.3	0.004488	0.745202
TC0800001078.mm.1	1.94	Lpcat2	lysophosphatidylcholine acyltransferase 2	Complex	PSR0800008297.mm.1	3/3	3/3	4.7	4.85	-2.39	0.007438	0.767911	Cassette Exon	0.14
TC0100002541.mm.1	1.11	Bard1	BRCA1 associated RING domain 1	Complex	JUC0100011526.mm.1	3/3	3/3	11.21	9.78	2.72	0.007086	0.765933
TC0400002633.mm.1	-1.72	Acnat2	acyl-coenzyme A amino acid N-acyltransferase 2	Complex	JUC0400011115.mm.1	3/3	3/3	12.78	12.44	2.5	0.000458	0.680879
TC0700004084.mm.1	2.13	Scube2	signal peptide, CUB domain, EGF-like 2; signal peptide CUB domain EGF-like 2	Complex	PSR0700033736.mm.1	3/3	3/3	9.22	9.79	-2.68	0.009463	0.784506	Cassette Exon	0.27
TC0700004084.mm.1	2.13	Scube2	signal peptide, CUB domain, EGF-like 2; signal peptide CUB domain EGF-like 2	Complex	PSR0700033752.mm.1	3/3	3/3	5.45	6.2	-2.92	0.00208	0.716946	Cassette Exon	0.18
TC0700004084.mm.1	2.13	Scube2	signal peptide, CUB domain, EGF-like 2; signal peptide CUB domain EGF-like 2	Complex	JUC0700017742.mm.1	3/3	3/3	11.4	12.28	-3.03	0.009339	0.784506
TC1000000836.mm.1	1.31	Hmha1	histocompatibility (minor) HA-1	Complex	JUC1000003369.mm.1	3/3	3/3	7.62	8.25	-2	0.000357	0.660786
TC0100001358.mm.1	1.01	Edem3	ER degradation enhancer, mannosidase alpha-like 3	Complex	JUC0100006490.mm.1	3/3	3/3	7.68	6.32	2.71	0.005591	0.760723
TC0100001812.mm.1	-1.12	Ush2a	Usher syndrome 2A (autosomal recessive, mild); Usher syndrome 2A (autosomal recessive, mild) homolog (human)	Complex	JUC0100008611.mm.1	3/3	3/3	6.16	7.76	-2.73	0.008337	0.776176
TC0700002037.mm.1	-1.11	B4galnt4	beta-1,4-N-acetyl-galactosaminyl transferase 4	Coding	JUC0700009500.mm.1	3/3	3/3	7.47	6.15	2.7	0.006378	0.764014
TC1500002259.mm.1	-1.15	Krt83	keratin 83; keratin 81; RIKEN cDNA 5430421N21 gene; keratin 85; Novel type II keratin (5430421N21Rik)	Complex	JUC1500010571.mm.1	3/3	3/3	13.62	12.3	2.7	0.007559	0.768959
TC1500002259.mm.1	-1.15	Krt83	keratin 83; keratin 81; RIKEN cDNA 5430421N21 gene; keratin 85; Novel type II keratin (5430421N21Rik)	Complex	JUC1500010580.mm.1	3/3	3/3	13.62	12.3	2.7	0.007559	0.768959
TC1500002259.mm.1	-1.15	Krt83	keratin 83; keratin 81; RIKEN cDNA 5430421N21 gene; keratin 85; Novel type II keratin (5430421N21Rik)	Complex	JUC1500010588.mm.1	3/3	3/3	13.62	12.3	2.7	0.007559	0.768959
TC1700000711.mm.1	-1.11	Ppp1r10	protein phosphatase 1, regulatory subunit 10; microRNA 1894	Complex	PSR1700007313.mm.1	3/3	3/3	9.85	8.4	2.7	0.001548	0.715629	Intron Retention	0.32
TC1700001034.mm.1	4.24	Emr1	EGF-like module containing, mucin-like, hormone receptor-like sequence 1	Complex	PSR1700009964.mm.1	3/3	3/3	4.58	4.15	-3.19	0.002742	0.727698	Alternative 5' Donor Site	0.13
TC1700001034.mm.1	4.24	Emr1	EGF-like module containing, mucin-like, hormone receptor-like sequence 1	Complex	JUC1700005333.mm.1	3/3	3/3	12.64	12.76	-3.64	0.000799	0.705636
TC0400001788.mm.1	1.1	Fam131c	family with sequence similarity 131, member C	Coding	JUC0400007820.mm.1	3/3	3/3	6.88	6.06	2.66	0.003699	0.740269
TC0700002623.mm.1	1.38	Pou2f2	POU domain, class 2, transcription factor 2; microRNA mir-6537; mmu-mir-6537; N/A; novel transcript	Complex	PSR0700022660.mm.1	3/3	3/3	6.53	4.94	2.09	0.004222	0.745202	Cassette Exon	0.08
TC0700002623.mm.1	1.38	Pou2f2	POU domain, class 2, transcription factor 2; microRNA mir-6537; mmu-mir-6537; N/A; novel transcript	Complex	PSR0700022640.mm.1	3/3	3/3	6.93	7.4	-2.21	0.001531	0.715629	Alternative 5' Donor Site	0.09
TC0500003205.mm.1	1	Tctn1	tectonic family member 1	Complex	JUC0500015606.mm.1	3/3	3/3	7.87	9.45	-2.95	0.007607	0.768959
TC1700001844.mm.1	1.23	Rasal3	RAS protein activator like 3	Complex	JUC1700009214.mm.1	3/3	3/3	8.34	7.1	2.03	0.008241	0.774348
TC0800000196.mm.1	1.42	4930467E23Rik	RIKEN cDNA 4930467E23 gene; predicted gene, 21119; predicted gene 9495; predicted gene 7697; predicted gene 15319	Coding	JUC0800000925.mm.1	3/3	3/3	9.7	7.88	2.64	0.000727	0.704896
TC0500000247.mm.1	-1.12	Gm7361	predicted gene 7361; Novel spermatogenesis associated glutamate (E)-rich protein	Coding	JUC0500001062.mm.1	3/3	3/3	7.77	6.38	2.63	0.006794	0.764014
TC1300001202.mm.1	-1.03	Ercc8	excision repaiross-complementing rodent repair deficiency, complementation group 8	Complex	PSR1300007646.mm.1	3/3	3/3	9.19	7.97	2.48	0.00825	0.774704	Cassette Exon	0.14
TC0100003187.mm.1	1.95	Cfhr3	complement factor H-related 3	Complex	PSR0100025847.mm.1	3/3	3/3	12.95	10.74	2.62	0.003404	0.737083	Cassette Exon	0.15
TC0200003313.mm.1	-1.51	Stxbp1	syntaxin binding protein 1	Coding	JUC0200014261.mm.1	3/3	3/3	8.13	7.38	2.62	0.009387	0.784506
TC1800000286.mm.1	-1.64	Pkd2l2	polycystic kidney disease 2-like 2	Coding	JUC1800001224.mm.1	3/3	3/3	9.03	11.36	-2.76	0.005535	0.760485
TC1500000766.mm.1	-1.06	Serhl	serine hydrolase-like	Complex	PSR1500006006.mm.1	3/3	3/3	8.07	7.36	2	0.007754	0.76898
TC1600002097.mm.1	2.04	Runx1	runt related transcription factor 1; runt related transcription factor 1 (Runx1), transcript variant 2, mRNA.	Complex	PSR1600016133.mm.1	3/3	3/3	5.55	5.65	-2.52	0.007103	0.765933	Alternative 5' Donor Site	0.16
TC0600003236.mm.1	5.61	Clec7a	C-type lectin domain family 7, member a	Complex	PSR0600025299.mm.1	3/3	3/3	6.88	5.94	-3.24	0.00384	0.740269	Cassette Exon	0.43
TC0400002247.mm.1	1.09	Gm11869	predicted gene 11869; ribosomal protein L35a (Rpl35a) pseudogene	Complex	JUC0400009802.mm.1	3/3	3/3	11.35	9.87	2.59	0.009442	0.784506
TC0900003245.mm.1	-1.18	Scn10a	sodium channel, voltage-gated, type X, alpha	Complex	JUC0900015365.mm.1	3/3	3/3	5.95	8.24	-4.62	0.006946	0.765337
TC1100002844.mm.1	-1.36	Guk1	guanylate kinase 1	Complex	JUC1100013447.mm.1	3/3	3/3	8.61	7.51	2.59	0.005334	0.757407
TC1900000787.mm.1	-1.17	Tcf7l2	transcription factor 7 like 2, T cell specific, HMG box; transcription factor 7-like 2, T-cell specific, HMG-box	Complex	JUC1900003749.mm.1	3/3	3/3	8.66	7.43	2.59	0.006645	0.764014
TC1900000931.mm.1	1.01	Rbm4	RNA binding motif protein 4; RNA binding motif protein 14; Novel RNA binding motif protein; Rbm14-Rbm4 readthrough	Complex	JUC1900004514.mm.1	3/3	3/3	8.26	7.27	2.59	0.005278	0.757407
TC0500000300.mm.1	1.01	Mapre3	microtubule-associated protein, RP/EB family, member 3	Complex	JUC0500001318.mm.1	3/3	3/3	12.75	11.44	2.58	0.00015	0.620701
TC0600000591.mm.1	-1.15	Mpp6	membrane protein, palmitoylated 6 (MAGUK p55 subfamily member 6)	Complex	JUC0600002325.mm.1	3/3	3/3	9.81	8.64	2.58	0.00514	0.755929
TC0700001273.mm.1	1.81	E230029C05Rik	RIKEN cDNA E230029C05 gene	Complex	PSR0700010967.mm.1	3/3	3/3	6.63	7.02	-2.52	0.000776	0.705636	Cassette Exon	0.16
TC0200001523.mm.1	1.82	Pamr1	peptidase domain containing associated with muscle regeneration 1	Complex	PSR0200011411.mm.1	3/3	3/3	5.06	5.17	-2.17	0.003362	0.737083	Alternative 3' Acceptor Site	0.18
TC0200002310.mm.1	1.12	Tm9sf4	transmembrane 9 superfamily protein member 4	Complex	JUC0200009103.mm.1	3/3	3/3	9.29	7.84	2.57	0.004561	0.745202
TC0300001242.mm.1	-1.16	Abca4	ATP-binding cassette, sub-family A (ABC1), member 4	Complex	PSR0300010102.mm.1	3/3	3/3	7.5	8.99	-2.43	0.0055	0.760032	Cassette Exon	0.27
TC0400001930.mm.1	-1.22	Mtor	mechanistic target of rapamycin (serine/threonine kinase)	Complex	PSR0400015790.mm.1	3/3	3/3	8.88	7.65	2.57	0.006288	0.764014	Alternative 5' Donor Site	0.21
TC0700000548.mm.1	1.14	Zfp382	zinc finger protein 382	Complex	JUC0700002354.mm.1	3/3	3/3	8.32	6.93	2.57	0.006953	0.765337
TC0500000539.mm.1	-1.71	Smim20	small integral membrane protein 20; novel protein (1810013D10Rik)	Complex	PSR0500005013.mm.1	3/3	3/3	7.62	7.66	2.02	0.001855	0.715629	Alternative 5' Donor Site	0.12
TC0100003550.mm.1	3.91	Slamf7	SLAM family member 7	Coding	JUC0100016569.mm.1	3/3	3/3	9.77	9.4	-3.16	0.001418	0.715629
TC0100003550.mm.1	3.91	Slamf7	SLAM family member 7	Coding	JUC0100016573.mm.1	3/3	3/3	7.75	7.83	-4.39	0.000369	0.663675
TC0100003550.mm.1	3.91	Slamf7	SLAM family member 7	Coding	PSR0100029159.mm.1	3/3	3/3	4.88	5	-4.9	0.000206	0.620701	Cassette Exon	0.34
TC1000001124.mm.1	1.08	Cdk17	cyclin-dependent kinase 17	Complex	JUC1000004546.mm.1	3/3	3/3	8.66	7.14	2.55	0.007966	0.772686
TC0400002949.mm.1	1.07	Psip1	PC4 and SFRS1 interacting protein 1	Complex	PSR0400023968.mm.1	3/3	3/3	8.4	9.14	-2.33	0.000485	0.680879	Alternative 5' Donor Site	0.21
TC0500003470.mm.1	-1.03	Zfp113	zinc finger protein 113	Complex	JUC0500017204.mm.1	3/3	3/3	6.44	7.67	-2.6	0.000502	0.680879
TC1500001980.mm.1	-1.1	Scube1	signal peptide, CUB domain, EGF-like 1; signal peptide CUB domain EGF-like 1	Complex	JUC1500008868.mm.1	3/3	3/3	8.41	7.75	2.18	0.003827	0.740269
TC1900001030.mm.1	1.54	Fermt3	fermitin family homolog 3 (Drosophila)	Coding	JUC1900005261.mm.1	3/3	3/3	5.3	5.74	-2.03	0.008785	0.783296
TC1900001030.mm.1	1.54	Fermt3	fermitin family homolog 3 (Drosophila)	Coding	JUC1900005265.mm.1	3/3	3/3	5.62	6.19	-2.52	0.00185	0.715629
TC0500000195.mm.1	-1.24	Kmt2e	lysine (K)-specific methyltransferase 2E; myeloid/lymphoid or mixed-lineage leukemia 5	Complex	PSR0500001395.mm.1	3/3	3/3	9.79	9.05	2.41	0.006137	0.763412	Cassette Exon	0.14
TC0500000195.mm.1	-1.24	Kmt2e	lysine (K)-specific methyltransferase 2E; myeloid/lymphoid or mixed-lineage leukemia 5	Complex	JUC0500000798.mm.1	3/3	3/3	8.85	8.63	2.15	0.005807	0.761639
TC1000002594.mm.1	-1.04	Ckap4	cytoskeleton-associated protein 4	Coding	PSR1000019580.mm.1	3/3	3/3	10.11	8.72	2.3	0.002001	0.715629	Alternative 3' Acceptor Site	0.16
TC1600001752.mm.1	1.49	Tmem45a	transmembrane protein 45a	Complex	JUC1600007411.mm.1	3/3	3/3	5.39	6.12	-2.25	0.003402	0.737083
TC0100000390.mm.1	-1.05	Ccdc150	coiled-coil domain containing 150	Complex	JUC0100001803.mm.1	3/3	3/3	6.08	7.04	-2.03	0.002565	0.727698
TC1300002725.mm.1	1.2	Parp8	poly (ADP-ribose) polymerase family, member 8	Complex	JUC1300009928.mm.1	3/3	3/3	12.06	10.32	2.52	0.004053	0.742407
TC1500001300.mm.1	2.33	Fam105a	family with sequence similarity 105, member A	Coding	PSR1500010134.mm.1	3/3	3/3	10.22	10.12	-2.1	0.00041	0.674236	Cassette Exon	0.09
TC0400000177.mm.1	-1.08	Ccnc	cyclin C	Complex	PSR0400001126.mm.1	3/3	3/3	7.38	6.42	2.09	0.000152	0.620701	Cassette Exon	0.08
TC0400001472.mm.1	-1.07	AU040320	expressed sequence AU040320; likely ortholog of H. sapiens polycystic kidney disease 1-like (PKD1-like)	Complex	JUC0400005851.mm.1	3/3	3/3	5.61	5	2.1	0.005853	0.762216
TC0200000879.mm.1	-1.26	Upp2	uridine phosphorylase 2; predicted gene 13558; novel transcript	Complex	JUC0200003592.mm.1	3/3	3/3	7.55	6.82	2.24	0.002593	0.727698
TC1700000522.mm.1	-1.07	Dnah8	dynein, axonemal, heavy chain 8	Complex	PSR1700004680.mm.1	3/3	3/3	4.68	5.85	-2.14	0.00175	0.715629	Cassette Exon	0.11
TC0400003956.mm.1	-1.21	Vps13d	vacuolar protein sorting 13 D (yeast); vacuolar protein sorting 13D (yeast); vacuolar protein sorting 13 D (yeast) (Vps13d), mRNA.	Complex	PSR0400032800.mm.1	3/3	3/3	6.16	5.23	2.49	0.007433	0.767911	Alternative 3' Acceptor Site	0.25
TC1000002878.mm.1	4.13	Glipr1	GLI pathogenesis-related 1 (glioma)	Complex	PSR1000021744.mm.1	3/3	3/3	7.02	6.85	-3.77	0.004745	0.75003	Cassette Exon	0.32
TC1000002878.mm.1	4.13	Glipr1	GLI pathogenesis-related 1 (glioma)	Complex	PSR1000021750.mm.1	3/3	3/3	4.57	4.74	-4.12	0.005166	0.755929	Cassette Exon	0.39
TC0900000049.mm.1	-1.03	Mmp10	matrix metallopeptidase 10	Coding	PSR0900000388.mm.1	3/3	3/3	5.9	5.03	2.48	0.005687	0.760728	Cassette Exon	0.14
TC1100000887.mm.1	-1.86	Slc25a35	solute carrier family 25, member 35	Complex	PSR1100007414.mm.1	3/3	3/3	4.03	3.98	2.14	0.006835	0.764014	Intron Retention	0.26
TC1400002831.mm.1	-1.25	Bcl2l2	BCL2-like 2; Bcl2-like 2	Complex	PSR1400005898.mm.1	3/3	3/3	10.37	9.14	2.48	0.004443	0.745202	Alternative 5' Donor Site	0.11
TC0300002531.mm.1	-1.14	Gpr89	G protein-coupled receptor 89	Complex	JUC0300010245.mm.1	3/3	3/3	7.12	6.4	2.05	0.009633	0.785471
TC1900000225.mm.1	2.2	Ms4a6b	membrane-spanning 4-domains, subfamily A, member 6B	Complex	JUC1900001446.mm.1	3/3	3/3	12.29	10.29	2.46	0.003603	0.740269
TC0800001822.mm.1	1.6	Gm15319	predicted gene 15319; novel ankyrin repeat protein	Coding	JUC0800007924.mm.1	3/3	3/3	9.7	7.88	2.45	0.001106	0.708749
TC1100000362.mm.1	2.11	Lcp2	lymphocyte cytosolic protein 2	Complex	PSR1100002999.mm.1	3/3	3/3	9.8	7.43	2.45	0.003517	0.737865	Cassette Exon	0.13
TC1100000362.mm.1	2.11	Lcp2	lymphocyte cytosolic protein 2	Complex	PSR1100003006.mm.1	3/3	3/3	4.95	4.78	-2.18	0.000514	0.680879	Cassette Exon	0.13
TC1700000069.mm.1	-1.26	Gm1604b	predicted gene 1604b; ribonuclease T2B; ribonuclease T2A; ribonuclease T2B (Rnaset2b), mRNA.	Complex	PSR1700000500.mm.1	3/3	3/3	5.68	4.76	2.45	0.001307	0.715629	Cassette Exon	0.13
TC1000002436.mm.1	-1.62	Lrrc3	leucine rich repeat containing 3	Complex	PSR1000017625.mm.1	3/3	3/3	6.47	6.07	2.44	0.001538	0.715629	Cassette Exon	0.13
TC1700001500.mm.1	-1.07	Pdcd2	programmed cell death 2	Complex	JUC1700007333.mm.1	3/3	3/3	10.76	9.49	2.44	0.008117	0.773254
TC0800000725.mm.1	-1.08	Gmip	Gem-interacting protein	Complex	JUC0800002623.mm.1	3/3	3/3	5.63	7.63	-4.14	0.00459	0.745202
TC1800001584.mm.1	2.1	Mapk4	mitogen-activated protein kinase 4	Complex	JUC1800006389.mm.1	3/3	3/3	9.39	9.67	-2.15	0.004392	0.745202
TC1800001584.mm.1	2.1	Mapk4	mitogen-activated protein kinase 4	Complex	PSR1800011471.mm.1	3/3	3/3	7.72	7.95	-2.39	0.006423	0.764014	Cassette Exon	0.1
TC0100003875.mm.1	-1.25	Ankrd39	ankyrin repeat domain 39	Complex	JUC0100009923.mm.1	3/3	3/3	6.67	5.51	2.42	0.002076	0.716946
TC0100003875.mm.1	-1.25	Ankrd39	ankyrin repeat domain 39	Complex	JUC0100009925.mm.1	3/3	3/3	8.49	7.81	2.06	0.008073	0.773238
TC1700002102.mm.1	-1.25	Crisp3	cysteine-rich secretory protein 3	Coding	JUC1700010464.mm.1	3/3	3/3	6.7	5.71	2.42	0.001788	0.715629
TC1800000242.mm.1	1.1	Ammecr1l	AMME chromosomal region gene 1-like	Complex	JUC1800001017.mm.1	3/3	3/3	8.44	6.95	2.42	0.004067	0.743384
TC1900000897.mm.1	-1.18	Gstp2	glutathione S-transferase, pi 2; predicted gene 3934	Coding	JUC1900004269.mm.1	3/3	3/3	9.3	8.27	2.42	0.002286	0.727698
TC1100004192.mm.1	-1.14	Aatk	apoptosis-associated tyrosine kinase	Complex	JUC1100020931.mm.1	3/3	3/3	7.54	6.32	2.41	0.000971	0.705636
TC1400001731.mm.1	-1.38	Opn4	opsin 4 (melanopsin)	Complex	PSR1400013491.mm.1	3/3	3/3	6.18	5.39	2.41	0.00347	0.737534	Alternative 3' Acceptor Site	0.23
TC0100001871.mm.1	1.14	Lamb3	laminin, beta 3; RIKEN cDNA 1600010F14 gene; novel transcript	Complex	PSR0100015564.mm.1	3/3	3/3	7.01	7.81	-2.25	0.003307	0.737083	Cassette Exon	0.15
TC0200003407.mm.1	1.04	Dennd1a	DENN/MADD domain containing 1A	Complex	PSR0200029298.mm.1	3/3	3/3	13.7	15.19	-2.79	0.001712	0.715629	Alternative 5' Donor Site	0.21
TC1900001131.mm.1	7.09	Ms4a7	membrane-spanning 4-domains, subfamily A, member 7; membrane-spanning 4-domains, subfamily A, member 7 (Ms4a7), transcript variant 1, mRNA.	Complex	PSR1900010643.mm.1	3/3	3/3	13.72	10	2.12	0.004269	0.745202	Cassette Exon	0.18
TC1900001131.mm.1	7.09	Ms4a7	membrane-spanning 4-domains, subfamily A, member 7; membrane-spanning 4-domains, subfamily A, member 7 (Ms4a7), transcript variant 1, mRNA.	Complex	JUC1900005820.mm.1	3/3	3/3	12.14	8.4	2.11	0.001806	0.715629
TC1900001131.mm.1	7.09	Ms4a7	membrane-spanning 4-domains, subfamily A, member 7; membrane-spanning 4-domains, subfamily A, member 7 (Ms4a7), transcript variant 1, mRNA.	Complex	PSR1900010638.mm.1	3/3	3/3	8.21	6.72	-2.35	0.007127	0.765933	Intron Retention	0.32
TC1900001131.mm.1	7.09	Ms4a7	membrane-spanning 4-domains, subfamily A, member 7; membrane-spanning 4-domains, subfamily A, member 7 (Ms4a7), transcript variant 1, mRNA.	Complex	PSR1900010647.mm.1	3/3	3/3	8.82	8.03	-3.4	0.006985	0.765356	Cassette Exon	0.36
TC1900001131.mm.1	7.09	Ms4a7	membrane-spanning 4-domains, subfamily A, member 7; membrane-spanning 4-domains, subfamily A, member 7 (Ms4a7), transcript variant 1, mRNA.	Complex	JUC1900005823.mm.1	3/3	3/3	11.72	10.96	-4.63	1e-05	0.524642
TC1900001131.mm.1	7.09	Ms4a7	membrane-spanning 4-domains, subfamily A, member 7; membrane-spanning 4-domains, subfamily A, member 7 (Ms4a7), transcript variant 1, mRNA.	Complex	JUC1900005822.mm.1	3/3	3/3	9.92	9.81	-8.72	0.001227	0.714479
TC0400004190.mm.1	-1.33	Tesk2	testis-specific kinase 2	Complex	PSR0400009442.mm.1	3/3	3/3	6.54	5.34	2.05	0.009845	0.785471	Cassette Exon	0.09
TC0700000041.mm.1	-1.19	Suv420h2	suppressor of variegation 4-20 homolog 2 (Drosophila)	Complex	PSR0700000540.mm.1	3/3	3/3	6.99	6.11	2.39	0.008765	0.783296	Alternative 3' Acceptor Site	0.22
TC0700001287.mm.1	1.29	Dlg2	discs, large homolog 2 (Drosophila)	Complex	PSR0700011138.mm.1	3/3	3/3	4.97	5.58	-2.1	0.005771	0.760728	Alternative 3' Acceptor Site	0.17
TC0700001287.mm.1	1.29	Dlg2	discs, large homolog 2 (Drosophila)	Complex	JUC0700005750.mm.1	3/3	3/3	5.73	6.69	-3.68	0.001354	0.715629
TC1100003696.mm.1	-2.32	Ccr7	chemokine (C-C motif) receptor 7	Coding	PSR1100034090.mm.1	3/3	3/3	4.96	4.97	2.05	0.005772	0.760728	Cassette Exon	0.15
TC1300000532.mm.1	2.24	Rbm24	RNA binding motif protein 24	Coding	JUC1300001667.mm.1	3/3	3/3	14.05	11.69	2.39	0.001601	0.715629
TC1300000532.mm.1	2.24	Rbm24	RNA binding motif protein 24	Coding	PSR1300003249.mm.1	3/3	3/3	14.97	12.8	2.32	0.002219	0.726897	Cassette Exon	0.23
TC1300000532.mm.1	2.24	Rbm24	RNA binding motif protein 24	Coding	PSR1300003251.mm.1	3/3	3/3	14.17	14.35	-2.51	9.5e-05	0.579139	Cassette Exon	0.12
TC1400002264.mm.1	-1.06	Gulo	gulonolactone (L-) oxidase	Coding	JUC1400009543.mm.1	3/3	3/3	6.65	5.51	2.39	0.001963	0.715629
TC1500001144.mm.1	1.1	Fbxo4	F-box protein 4	Complex	JUC1500005193.mm.1	3/3	3/3	8.7	7.53	2.39	0.003931	0.740269
TC1600001773.mm.1	-1.83	E330017A01Rik	RIKEN cDNA E330017A01 gene; novel Ferritin/Dps protein like domain containing protein (E330017A01Rik)	Coding	PSR1600014416.mm.1	3/3	3/3	5.94	5.35	2.39	0.009468
TC0100003522.mm.1	5.43	Fcgr2b	Fc receptor, IgG, low affinity IIb	Complex	JUC0100016423.mm.1	3/3	3/3	12.79	8.98	2.16	0.006598	0.764014
TC0100003522.mm.1	5.43	Fcgr2b	Fc receptor, IgG, low affinity IIb	Complex	PSR0100028821.mm.1	3/3	3/3	6.08	5.85	-4.03	0.005238	0.757407	Cassette Exon	0.29
TC0100003522.mm.1	5.43	Fcgr2b	Fc receptor, IgG, low affinity IIb	Complex	JUC0100016428.mm.1	3/3	3/3	7	7.11	-4.45	0.002168	0.726897
TC0100003522.mm.1	5.43	Fcgr2b	Fc receptor, IgG, low affinity IIb	Complex	PSR0100028832.mm.1	3/3	3/3	5.95	6.22	-5.28	0.003985	0.741344	Alternative 5' Donor Site	0.3
TC0100003522.mm.1	5.43	Fcgr2b	Fc receptor, IgG, low affinity IIb	Complex	PSR0100028827.mm.1	3/3	3/3	4.43	4.6	-5.79	0.001794	0.715629	Cassette Exon	0.24
TC0100003522.mm.1	5.43	Fcgr2b	Fc receptor, IgG, low affinity IIb	Complex	JUC0100016431.mm.1	3/3	3/3	6.13	6.53	-6.32	0.001154	0.710704
TC0100003522.mm.1	5.43	Fcgr2b	Fc receptor, IgG, low affinity IIb	Complex	JUC0100016430.mm.1	3/3	3/3	17.4	17.7	-6.9	0.000429	0.680879
TC0400001338.mm.1	1.82	Foxj3	forkhead box J3	Complex	JUC0400005299.mm.1	3/3	3/3	8.11	8.72	-2.85	0.009734	0.785471
TC0800003009.mm.1	1.05	Pkd1l2	polycystic kidney disease 1 like 2	Complex	JUC0800012680.mm.1	3/3	3/3	9.96	8.46	2.37	0.00338	0.737083
TC0800003009.mm.1	1.05	Pkd1l2	polycystic kidney disease 1 like 2	Complex	JUC0800012664.mm.1	3/3	3/3	5.57	7.17	-3.46	0.006845	0.764014
TC1100001785.mm.1	1.45	Milr1	mast cell immunoglobulin like receptor 1; novel protein (predicted gene 885); predicted gene 885 (Gm885), mRNA.	Complex	PSR1100016856.mm.1	3/3	3/3	6.4	4.53	2.31	0.001649	0.715629	Cassette Exon	0.11
TC1400001346.mm.1	2.08	Itgbl1	integrin, beta-like 1	Complex	JUC1400005370.mm.1	3/3	3/3	10.82	8.61	2.3	0.001551	0.715629
TC1600002084.mm.1	-1.04	Cryzl1	crystallin, zeta (quinone reductase)-like 1	Complex	JUC1600008287.mm.1	3/3	3/3	8.68	7.55	2.04	0.009051	0.783986
TC0100003500.mm.1	1.32	Nuf2	NUF2, NDC80 kinetochore complex component, homolog (S. cerevisiae)	Complex	JUC0100016306.mm.1	3/3	3/3	7.69	8.52	-2.06	0.008727	0.783296
TC0900002254.mm.1	1.12	Ncam1	neural cell adhesion molecule 1	Complex	PSR0900018798.mm.1	3/3	3/3	9.74	8.32	2.36	0.001053	0.705636	Cassette Exon	0.15
TC1200001758.mm.1	-1	Baz1a	bromodomain adjacent to zinc finger domain 1A; predicted gene 20403; novel protein	Complex	JUC1200006704.mm.1	3/3	3/3	8.06	6.47	2.36	0.005707	0.760728
TC0100002278.mm.1	1.87	Col5a2	collagen, type V, alpha 2; procollagen, type V, alpha 2	Complex	JUC0100010426.mm.1	3/3	3/3	11.77	12.08	-2.53	0.001384	0.715629
TC0200005500.mm.1	-1.18	Alkbh3	alkB, alkylation repair homolog 3 (E. coli)	Complex	JUC0200017932.mm.1	3/3	3/3	9.99	8.95	2.35	0.000607	0.704896
TC0300003041.mm.1	-1.14	Bmpr1b	bone morphogenetic protein receptor, type 1B; bone morphogenetic protein receptor, type 1B (Bmpr1b), mRNA.	Coding	JUC0300012519.mm.1	3/3	3/3	15.12	14.1	2.35	0.00408	0.743384
TC0500003703.mm.1	1.93	D730045B01Rik	RIKEN cDNA D730045B01 gene	Complex	PSR0500033775.mm.1	3/3	3/3	6.89	5.08	2.14	0.001927	0.715629
TC0500003703.mm.1	1.93	D730045B01Rik	RIKEN cDNA D730045B01 gene	Complex	PSR0500033779.mm.1	3/3	3/3	4.79	5.3	-2.45	0.001649	0.715629	Cassette Exon	0.13
TC0600000664.mm.1	-1.89	Aqp1	aquaporin 1	Coding	PSR0600005113.mm.1	3/3	3/3	7.03	6.97	2.35	0.008733	0.783296	Alternative 3' Acceptor Site	0.22
TC1100001767.mm.1	1.76	Ace	angiotensin I converting enzyme (peptidyl-dipeptidase A) 1; angiotensin converting enzyme	Complex	JUC1100008644.mm.1	3/3	3/3	13.44	13.94	-2.12	0.002455	0.727698
TC0200003320.mm.1	-1.08	Ralgps1	Ral GEF with PH domain and SH3 binding motif 1	Complex	PSR0200028431.mm.1	3/3	3/3	6.38	5.17	2.25	0.00037	0.663675	Cassette Exon	0.12
TC1900000520.mm.1	1.43	Hectd2	HECT domain containing 2	Complex	JUC1900002406.mm.1	3/3	3/3	7.51	7.52	-2.03	0.005401	0.757407
TC1900001506.mm.1	1.69	Pik3ap1	phosphoinositide-3-kinase adaptor protein 1	Coding	JUC1900007283.mm.1	3/3	3/3	11.21	11.57	-2.13	0.001188	0.712664
TC1000002645.mm.1	-1.16	Chpt1	choline phosphotransferase 1	Complex	JUC1000010955.mm.1	3/3	3/3	7.92	6.98	2.33	0.000123	0.620552
TC1100000374.mm.1	1.37	Slit3	slit homolog 3 (Drosophila)	Complex	JUC1100001635.mm.1	3/3	3/3	10.64	9.06	2.08	0.009427	0.784506
TC0400002944.mm.1	1.31	Frem1	Fras1 related extracellular matrix protein 1	Complex	JUC0400012484.mm.1	3/3	3/3	6.32	7.1	-2.31	0.001241	0.714479
TC0800000138.mm.1	-1.05	Fbxo25	F-box protein 25	Complex	PSR0800001282.mm.1	3/3	3/3	7.25	8.07	-2.04	0.003679	0.740269	Cassette Exon	0.13
TC0X00003023.mm.1	1.39	Bex1	brain expressed gene 1	Complex	PSR0X00018970.mm.1	3/3	3/3	7.5	5.83	2.32	0.001117	0.708749
TC0100002544.mm.1	2.6	Fn1	fibronectin 1; fibronectin 1 (Fn1), mRNA.	Coding	PSR0100020494.mm.1	3/3	3/3	6.99	8.14	-5.76	0.008869	0.783738	Alternative 3' Acceptor Site	0.48
TC0200003865.mm.1	1.44	Calcrl	calcitonin receptor-like	Complex	JUC0200017215.mm.1	3/3	3/3	7.84	8.26	-2.15	0.00618	0.763892
TC0500000286.mm.1	-1.02	Hadhb	hydroxyacyl-Coenzyme A dehydrogenase/3-ketoacyl-Coenzyme A thiolase/enoyl-Coenzyme A hydratase (trifunctional protein), beta subunit; hydroxyacyl-Coenzyme A dehydrogenase/3-ketoacyl-Coenzyme A thiolase/enoyl-Coenzyme A hydratase (trifunctional protein), beta subunit (Hadhb), nuclear gene encoding mitochondrial protein, mRNA.	Complex	PSR0500002220.mm.1	3/3	3/3	7.98	7.04	2.19	0.004882	0.753601	Alternative 3' Acceptor Site	0.18
TC0700000413.mm.1	1.07	Megf8	multiple EGF-like-domains 8	Complex	JUC0700001583.mm.1	3/3	3/3	6.59	5.28	2.3	0.00174	0.715629
TC1000001913.mm.1	-1.03	L3mbtl3	l(3)mbt-like 3 (Drosophila)	Complex	JUC1000007505.mm.1	3/3	3/3	7.74	6.55	2.3	0.0023	0.727698
TC1100002176.mm.1	1.53	Myo1g	myosin IG; myosin 1G	Complex	JUC1100011057.mm.1	3/3	3/3	8.35	6.36	2.3	0.009555	0.784721
TC1100002176.mm.1	1.53	Myo1g	myosin IG; myosin 1G	Complex	JUC1100011051.mm.1	3/3	3/3	10.74	11.36	-2.48	0.007545	0.768959
TC1100002176.mm.1	1.53	Myo1g	myosin IG; myosin 1G	Complex	JUC1100011067.mm.1	3/3	3/3	12.62	12.87	-3	0.004552	0.745202
TC1600000694.mm.1	-1.21	Morc1	microrchidia 1	Complex	PSR1600006054.mm.1	3/3	3/3	6.95	6.39	2.04	0.001665	0.715629	Cassette Exon	0.16
TC1700001986.mm.1	-1.1	Atat1	alpha tubulin acetyltransferase 1	Complex	JUC1700010119.mm.1	3/3	3/3	9.35	8.31	2.3	0.002267	0.727664
TC1100000674.mm.1	1.03	Larp1	La ribonucleoprotein domain family, member 1	Complex	JUC1100002800.mm.1	3/3	3/3	9.18	8.03	2.29	0.004355	0.745202
TC1100003170.mm.1	-1.64	Olfr381	olfactory receptor 381	Coding	PSR1100029349.mm.1	3/3	3/3	4.32	4.03	2.29	0.004649
TC1500000583.mm.1	1.14	Smpd5	sphingomyelin phosphodiesterase 5; novel Smpd (sphingomyelin phosphodiesterase) family ortholog (Gm10345)	Complex	JUC1500002350.mm.1	3/3	3/3	6.37	5.03	2.29	0.001191	0.71304
TC1600001124.mm.1	-1.08	Adcy9	adenylate cyclase 9	Coding	JUC1600004662.mm.1	3/3	3/3	7.9	7.01	2.29	0.009367	0.784506
TC0200000550.mm.1	1.05	Hmcn2	hemicentin 2	Complex	JUC0200002323.mm.1	3/3	3/3	7.13	5.95	2.28	0.000715	0.704896
TC0200000550.mm.1	1.05	Hmcn2	hemicentin 2	Complex	PSR0200004661.mm.1	3/3	3/3	7.4	8.29	-2.02	0.000994	0.705636	Cassette Exon	0.08
TC0500001103.mm.1	1.17	Pde6b	phosphodiesterase 6B, cGMP, rod receptor, beta polypeptide	Complex	JUC0500005111.mm.1	3/3	3/3	4.46	5.26	-2.08	0.008235	0.774348
TC0600001074.mm.1	-1.78	Klf15	Kruppel-like factor 15	Coding	PSR0600008331.mm.1	3/3	3/3	14.09	13.95	2.28	0.004436	0.745202	Cassette Exon	0.12
TC1200001109.mm.1	-1.18	Eml1	echinoderm microtubule associated protein like 1; echinoderm microtubule associated protein like 1 (Eml1), transcript variant 2, mRNA.	Complex	JUC1200004426.mm.1	3/3	3/3	6.59	5.77	2.28	0.002428	0.727698
TC0400000739.mm.1	1.07	Trim32	tripartite motif-containing 32; tripartite motif protein 32	Complex	JUC0400002711.mm.1	3/3	3/3	7.18	5.91	2.27	0.009984	0.785471
TC0600002265.mm.1	1.05	Hnrnpa2b1	heterogeneous nuclear ribonucleoprotein A2/B1; heterogeneous nuclear ribonucleoprotein A2/B1 (Hnrnpa2b1), transcript variant 1, mRNA.	Complex	JUC0600009321.mm.1	3/3	3/3	15.09	13.61	2.27	0.009637	0.785471
TC1000003213.mm.1	5.56	Gp49a	glycoprotein 49 A	Complex	PSR1000003032.mm.1	3/3	3/3	9.4	5.27	2.27	0.001759	0.715629	Alternative 5' Donor Site	0.19
TC1000003213.mm.1	5.56	Gp49a	glycoprotein 49 A	Complex	PSR1000003034.mm.1	3/3	3/3	8.44	7.38	-2.75	0.004743	0.74992	Alternative 5' Donor Site	0.28
TC1000003213.mm.1	5.56	Gp49a	glycoprotein 49 A	Complex	JUC1000001682.mm.1	3/3	3/3	7.15	6.05	-3.67	0.007123	0.765933
TC1000003213.mm.1	5.56	Gp49a	glycoprotein 49 A	Complex	PSR1000003031.mm.1	3/3	3/3	7.01	6.67	-8.67	0.00734	0.767911
TC1100002497.mm.1	1.72	Dock2	dedicator of cyto-kinesis 2; dedicator of cyto-kinesis 2 (Dock2), mRNA.	Complex	JUC1100012101.mm.1	3/3	3/3	6.28	6.58	-2.12	0.00898	0.783986
TC1200002539.mm.1	-1.16	Ighg2b	immunoglobulin heavy constant gamma 2B; Immunoglobulin heavy chain (gamma polypeptide)	Complex	JUC1200009582.mm.1	3/3	3/3	6.41	5.7	2.26	0.004241	0.745202
TC0100001644.mm.1	-1.5	Spta1	spectrin alpha, erythrocytic 1; spectrin alpha 1	Complex	JUC0100007690.mm.1	3/3	3/3	9.26	8.96	2.12	0.002048	0.715629
TC0500002458.mm.1	1.11	Arap2	ArfGAP with RhoGAP domain, ankyrin repeat and PH domain 2	Complex	JUC0500011977.mm.1	3/3	3/3	7.33	8.51	-2.66	0.006893	0.764811
TC1000001773.mm.1	-1.36	Aig1	androgen-induced 1	Complex	JUC1000007057.mm.1	3/3	3/3	9.31	8.45	2.25	0.001541	0.715629
TC1100004272.mm.1	-1.17	2004-09-01	septin 4; septin 4 (Sept4), nuclear gene encoding mitochondrial protein, mRNA.	Complex	JUC1100006581.mm.1	3/3	3/3	7.45	6.57	2.15	0.005438	0.757407
TC1500001171.mm.1	1.01	Egflam	EGF-like, fibronectin type III and laminin G domains; EGF-like, fibronectin type III and laminin G domains (Egflam), mRNA.	Complex	PSR1500009370.mm.1	3/3	3/3	8.55	9.49	-2.04	0.001068	0.706738	Cassette Exon	0.16
TC0500000389.mm.1	-1.05	Hgfac	hepatocyte growth factor activator	Coding	JUC0500002155.mm.1	3/3	3/3	8.58	7.38	2.24	0.002124	0.7224
TC0600001401.mm.1	2.73	Clec4a2	C-type lectin domain family 4, member a2	Coding	PSR0600011289.mm.1	3/3	3/3	7.12	7.17	-2.54	0.004972	0.755929	Cassette Exon	0.28
TC1400002415.mm.1	-1.05	Lrrc63	leucine rich repeat containing 63	Coding	JUC1400010343.mm.1	3/3	3/3	7.16	8.38	-2.58	0.006662	0.764014
TC1700002797.mm.1	-1.04	Traf7	TNF receptor-associated factor 7	Complex	JUC1700007902.mm.1	3/3	3/3	12.97	11.81	2.22	0.00692	0.765086
TC0300002262.mm.1	-1.28	Prss48	protease, serine 48; Novel serine protease	Coding	PSR0300017033.mm.1	3/3	3/3	6.35	5.71	2.14	0.008616	0.782646	Cassette Exon	0.11
TC1100000119.mm.1	1.36	Upp1	uridine phosphorylase 1	Complex	PSR1100001193.mm.1	3/3	3/3	7.5	6.44	2.23	0.004054	0.742407	Cassette Exon	0.11
TC1100002755.mm.1	-1.58	Pdlim4	PDZ and LIM domain 4	Complex	PSR1100024995.mm.1	3/3	3/3	10.03	9.55	2.23	0.000708	0.704896	Alternative 5' Donor Site	0.12
TC1700000990.mm.1	-1.16	Emr4	EGF-like module containing, mucin-like, hormone receptor-like sequence 4	Coding	JUC1700005000.mm.1	3/3	3/3	7.21	6.3	2	0.009964	0.785471
TC0400000519.mm.1	1.89	Tgfbr1	transforming growth factor, beta receptor I	Complex	PSR0400003815.mm.1	3/3	3/3	12.51	12.65	-2	0.009712	0.785471
TC0400000519.mm.1	1.89	Tgfbr1	transforming growth factor, beta receptor I	Complex	PSR0400003824.mm.1	3/3	3/3	10.51	10.6	-2.02	0.007165	0.766393	Cassette Exon	0.15
TC1100001448.mm.1	4.91	Col1a1	collagen, type I, alpha 1; procollagen type I alpha 1	Complex	JUC1100007052.mm.1	3/3	3/3	14.05	10.46	2.18	0.002179	0.726897
TC1100001448.mm.1	4.91	Col1a1	collagen, type I, alpha 1; procollagen type I alpha 1	Complex	PSR1100013404.mm.1	3/3	3/3	7.37	6.4	-2.23	0.004455	0.745202	Cassette Exon	0.2
TC1100001448.mm.1	4.91	Col1a1	collagen, type I, alpha 1; procollagen type I alpha 1	Complex	PSR1100013442.mm.1	3/3	3/3	10.04	9.31	-2.53	0.002581	0.727698	Cassette Exon	0.18
TC0600001532.mm.1	5.34	Clec12a	C-type lectin domain family 12, member a	Complex	PSR0600012469.mm.1	3/3	3/3	17.27	17.26	-5.37	0.001243	0.714479	Cassette Exon	0.41
TC0600001532.mm.1	5.34	Clec12a	C-type lectin domain family 12, member a	Complex	PSR0600012479.mm.1	3/3	3/3	5.72	5.33	-5.95	0.000141	0.620701	Alternative 3' Acceptor Site	0.46
TC0900001739.mm.1	-1.03	Cntn5	contactin 5	Complex	PSR0900014653.mm.1	3/3	3/3	6.67	5.55	2.21	0.006223	0.764014	Cassette Exon	0.13
TC1300000164.mm.1	-1.33	Zscan12	zinc finger and SCAN domain containing 12	Coding	PSR1300001123.mm.1	3/3	3/3	7.05	6.09	2.21	0.007454	0.767911	Intron Retention	0.29
TC1300001512.mm.1	1.06	Pou6f2	POU domain, class 6, transcription factor 2	Complex	JUC1300005015.mm.1	3/3	3/3	7.22	6.53	2.21	0.00926	0.784506
TC1300002530.mm.1	1.42	Naip2	NLR family, apoptosis inhibitory protein 2	Coding	JUC1300009091.mm.1	3/3	3/3	6.05	6.63	-2.1	0.005962	0.762935
TC1700000835.mm.1	3.77	Pla2g7	phospholipase A2, group VII (platelet-activating factor acetylhydrolase, plasma)	Complex	PSR1700008045.mm.1	3/3	3/3	7.33	6.21	-2.06	0.005291	0.757407	Cassette Exon	0.12
TC1700000835.mm.1	3.77	Pla2g7	phospholipase A2, group VII (platelet-activating factor acetylhydrolase, plasma)	Complex	PSR1700008029.mm.1	3/3	3/3	4.39	4.34	-3.08	0.001134	0.708887	Cassette Exon	0.35
TC1700000835.mm.1	3.77	Pla2g7	phospholipase A2, group VII (platelet-activating factor acetylhydrolase, plasma)	Complex	PSR1700008021.mm.1	3/3	3/3	4.73	4.57	-3.36	0.000452	0.680879	Alternative 3' Acceptor Site	0.39
TC1700000835.mm.1	3.77	Pla2g7	phospholipase A2, group VII (platelet-activating factor acetylhydrolase, plasma)	Complex	PSR1700008023.mm.1	3/3	3/3	9.03	9.01	-4.04	0.003919	0.740269	Alternative 3' Acceptor Site	0.41
TC1600000335.mm.1	-1.01	St6gal1	beta galactoside alpha 2,6 sialyltransferase 1	Complex	JUC1600001773.mm.1	3/3	3/3	6.75	5.73	2.2	0.009517	0.784506
TC0200005220.mm.1	-1.06	Atp9a	ATPase, class II, type 9A	Complex	PSR0200044672.mm.1	3/3	3/3	9.43	8.36	2.19	0.002386	0.727698	Alternative 3' Acceptor Site	0.19
TC0200001377.mm.1	-1.27	Lrp4	low density lipoprotein receptor-related protein 4	Complex	JUC0200005406.mm.1	3/3	3/3	8.56	9.79	-2.19	0.00268	0.727698
TC0200003828.mm.1	1.1	Cerkl	ceramide kinase-like; neurogenic differentiation 1	Complex	PSR0200033156.mm.1	3/3	3/3	4.16	5.28	-2.24	0.004515	0.745202	Alternative 3' Acceptor Site	0.17
TC0900002688.mm.1	-1.26	Fam83b	family with sequence similarity 83, member B	Coding	JUC0900012465.mm.1	3/3	3/3	7.85	7.03	2.18	0.002201	0.726897
TC1000002885.mm.1	-1.49	Atxn7l3b	ataxin 7-like 3B; novel protein similar to ataxin 7-like 3 Atxn7l3	Complex	PSR1000021780.mm.1	3/3	3/3	11.57	11.16	2.18	0.000239	0.621396	Intron Retention	0.11
TC1000002885.mm.1	-1.49	Atxn7l3b	ataxin 7-like 3B; novel protein similar to ataxin 7-like 3 Atxn7l3	Complex	PSR1000021779.mm.1	3/3	3/3	10.39	10.12	2.02	0.000972	0.705636	Intron Retention	0.11
TC1900000888.mm.1	1.51	Tcirg1	T cell, immune regulator 1, ATPase, H+ transporting, lysosomal V0 protein A3; T-cell, immune regulator 1, ATPase, H+ transporting, lysosomal V0 protein A3	Complex	PSR1900007685.mm.1	3/3	3/3	5.86	6	-2	0.002709	0.727698
TC1900000888.mm.1	1.51	Tcirg1	T cell, immune regulator 1, ATPase, H+ transporting, lysosomal V0 protein A3; T-cell, immune regulator 1, ATPase, H+ transporting, lysosomal V0 protein A3	Complex	PSR1900007686.mm.1	3/3	3/3	4.87	5.15	-2.23	0.009684	0.785471	Cassette Exon	0.11
TC0400003122.mm.1	-1.01	Kank4	KN motif and ankyrin repeat domains 4	Complex	JUC0400012967.mm.1	3/3	3/3	9.21	8.13	2.17	0.00404	0.74212
TC0600002013.mm.1	-1.36	Lincpint	long intergenic non-protein coding RNA, Trp53 induced transcript; cDNA sequence AB041803; novel protein (AB041803)	Complex	JUC0600008327.mm.1	3/3	3/3	9.45	8.82	2.17	0.004521	0.745202
TC0700000303.mm.1	-1.04	Trappc6a	trafficking protein particle complex 6A	Complex	JUC0700001186.mm.1	3/3	3/3	7.57	6.62	2.17	0.00384	0.740269
TC0500003589.mm.1	-1.06	Pdap1	PDGFA associated protein 1	Complex	PSR0500032923.mm.1	3/3	3/3	7.07	6.22	2.16	0.008909	0.783738	Cassette Exon	0.11
TC0900001038.mm.1	1.15	Gclc	glutamate-cysteine ligase, catalytic subunit; glutamate-cysteine ligase catalytic subunit	Coding	JUC0900004407.mm.1	3/3	3/3	11.05	9.76	2.16	0.000967	0.705636
TC1500000641.mm.1	2.5	Csf2rb	colony stimulating factor 2 receptor, beta, low-affinity (granulocyte-macrophage); mmu-mir-7676-1; mmu-mir-7676-2	Complex	PSR1500004675.mm.1	3/3	3/3	7.94	7.53	-2.09	0.009976	0.785471	Alternative 5' Donor Site	0.13
TC1500000641.mm.1	2.5	Csf2rb	colony stimulating factor 2 receptor, beta, low-affinity (granulocyte-macrophage); mmu-mir-7676-1; mmu-mir-7676-2	Complex	JUC1500002659.mm.1	3/3	3/3	11.53	11.17	-2.12	0.009558	0.784721
TC1500000641.mm.1	2.5	Csf2rb	colony stimulating factor 2 receptor, beta, low-affinity (granulocyte-macrophage); mmu-mir-7676-1; mmu-mir-7676-2	Complex	JUC1500002654.mm.1	3/3	3/3	9.28	9.15	-2.57	0.005532	0.760485
TC1500000641.mm.1	2.5	Csf2rb	colony stimulating factor 2 receptor, beta, low-affinity (granulocyte-macrophage); mmu-mir-7676-1; mmu-mir-7676-2	Complex	JUC1500002656.mm.1	3/3	3/3	7.43	7.46	-3.18	0.000129	0.620552
TC1500000641.mm.1	2.5	Csf2rb	colony stimulating factor 2 receptor, beta, low-affinity (granulocyte-macrophage); mmu-mir-7676-1; mmu-mir-7676-2	Complex	JUC1500002667.mm.1	3/3	3/3	9.06	9.52	-3.43	0.003743	0.740269
TC1900001512.mm.1	1.35	Rrp12	ribosomal RNA processing 12 homolog (S. cerevisiae)	Coding	JUC1900007355.mm.1	3/3	3/3	8.07	6.85	2.16	0.004667	0.745586
TC0200001770.mm.1	-1.5	Chac1	ChaC, cation transport regulator 1; ChaC, cation transport regulator-like 1 (E. coli)	Coding	JUC0200006614.mm.1	3/3	3/3	8.18	7.95	2.15	0.009105	0.783986
TC0600000388.mm.1	2.01	Tbxas1	thromboxane A synthase 1, platelet	Complex	PSR0600003006.mm.1	3/3	3/3	5.45	5.51	-2.16	0.001733	0.715629	Cassette Exon	0.19
TC0600000388.mm.1	2.01	Tbxas1	thromboxane A synthase 1, platelet	Complex	PSR0600002995.mm.1	3/3	3/3	5.85	5.82	-2.2	0.003958	0.740434	Cassette Exon	0.11
TC0600000388.mm.1	2.01	Tbxas1	thromboxane A synthase 1, platelet	Complex	PSR0600003005.mm.1	3/3	3/3	4.48	4.65	-2.85	0.004759	0.75003	Alternative 5' Donor Site	0.29
TC0700003738.mm.1	1.36	Ankrd42	ankyrin repeat domain 42	Complex	PSR0700031492.mm.1	3/3	3/3	4.82	5.75	-2.28	0.004823	0.751608	Intron Retention	0.13
TC0900001800.mm.1	1.56	Naalad2	N-acetylated alpha-linked acidic dipeptidase 2	Complex	PSR0900015162.mm.1	3/3	3/3	5.96	6.45	-2.41	0.007078	0.765933	Alternative 3' Acceptor Site	0.17
TC1700002120.mm.1	-1	Cd2ap	CD2-associated protein	Complex	JUC1700010544.mm.1	3/3	3/3	8.01	6.97	2.15	0.008852	0.783738
TC0100001029.mm.1	-1.09	Serpinb7	serine (or cysteine) peptidase inhibitor, clade B, member 7	Coding	JUC0100004916.mm.1	3/3	3/3	5.54	7.02	-2.6	0.009635
TC0200001007.mm.1	-1.21	Bbs5	Bardet-Biedl syndrome 5 (human)	Complex	PSR0200007894.mm.1	3/3	3/3	6.62	5.52	2.12	0.00972	0.785471	Cassette Exon	0.12
TC0400000952.mm.1	1.04	Tek	endothelial-specific receptor tyrosine kinase	Complex	PSR0400006312.mm.1	3/3	3/3	7.7	6.46	2.14	0.005208	0.7569	Alternative 5' Donor Site	0.18
TC0400002621.mm.1	-1.06	Erp44	endoplasmic reticulum protein 44	Complex	JUC0400011077.mm.1	3/3	3/3	12.51	11.29	2.14	0.008283	0.775368
TC0500002650.mm.1	1.04	Noa1	nitric oxide associated 1; novel protein containing a GTP-binding protein, HSR1-related domain	Complex	JUC0500012745.mm.1	3/3	3/3	6.25	7.25	-2.85	0.000515	0.680879
TC1600001919.mm.1	1.66	Samsn1	SAM domain, SH3 domain and nuclear localization signals, 1; SAM domain, SH3 domain and nuclear localization	Complex	PSR1600014961.mm.1	3/3	3/3	5.22	5.68	-2.36	0.009623	0.785471	Cassette Exon	0.19
TC1600001919.mm.1	1.66	Samsn1	SAM domain, SH3 domain and nuclear localization signals, 1; SAM domain, SH3 domain and nuclear localization	Complex	JUC1600007722.mm.1	3/3	3/3	14.32	15.15	-2.74	0.002773	0.727698
TC1700001914.mm.1	1.1	Btnl6	butyrophilin-like 6	Complex	PSR1700017869.mm.1	3/3	3/3	7.09	5.89	2.14	0.003251	0.737083	Cassette Exon	0.11
TC0100001475.mm.1	2.24	Dnm3os	dynamin 3, opposite strand; microRNA 214; microRNA 199a-2	Complex	PSR0100012135.mm.1	3/3	3/3	5.05	4.89	-2.14	0.004277	0.745202	Alternative 3' Acceptor Site	0.18
TC0100001475.mm.1	2.24	Dnm3os	dynamin 3, opposite strand; microRNA 214; microRNA 199a-2	Complex	PSR0100012147.mm.1	3/3	3/3	4.69	4.96	-2.56	0.000505	0.680879	Alternative 5' Donor Site	0.21
TC0200004457.mm.1	-1.05	Pla2g4f	phospholipase A2, group IVF	Complex	JUC0200019198.mm.1	3/3	3/3	7.94	7.01	2.13	0.006829	0.764014
TC1000002205.mm.1	-1.18	Edar	ectodysplasin-A receptor	Coding	JUC1000008398.mm.1	3/3	3/3	7.39	6.5	2.13	0.007184	0.766488
TC1300001955.mm.1	1.03	Susd3	sushi domain containing 3	Complex	JUC1300006322.mm.1	3/3	3/3	6.72	5.59	2.13	0.000569	0.693055
TC1600000242.mm.1	-1.15	Txnrd2	thioredoxin reductase 2	Complex	JUC1600001143.mm.1	3/3	3/3	6.33	5.2	2.13	0.007152	0.765967
TC1700000937.mm.1	2.32	Trem2	triggering receptor expressed on myeloid cells 2	Complex	JUC1700004813.mm.1	3/3	3/3	8.63	6.69	2.13	0.003384	0.737083
TC0100001008.mm.1	-1.04	2310035C23Rik	RIKEN cDNA 2310035C23 gene	Complex	PSR0100008367.mm.1	3/3	3/3	8.55	7.44	2.12	0.004111	0.744984	Alternative 3' Acceptor Site	0.1
TC0200001853.mm.1	-1.09	Spata5l1	spermatogenesis associated 5-like 1	Complex	JUC0200007217.mm.1	3/3	3/3	6.92	6.09	2.12	0.006416	0.764014
TC0600000308.mm.1	1.06	Exoc4	exocyst complex component 4	Complex	PSR0600002305.mm.1	3/3	3/3	10.34	9.59	2.12	0.009608	0.785471	Alternative 5' Donor Site	0.1
TC1300000157.mm.1	2.1	Aoah	acyloxyacyl hydrolase; acyloxyacyl hydrolase (Aoah), mRNA.	Complex	PSR1300001051.mm.1	3/3	3/3	4.98	4.77	-2.04	0.002216	0.726897	Alternative 3' Acceptor Site	0.15
TC1300000157.mm.1	2.1	Aoah	acyloxyacyl hydrolase; acyloxyacyl hydrolase (Aoah), mRNA.	Complex	JUC1300000610.mm.1	3/3	3/3	5.93	5.91	-2.82	0.007134	0.765933
TC1700001905.mm.1	2.99	H2-Aa	histocompatibility 2, class II antigen A, alpha	Complex	PSR1700017813.mm.1	3/3	3/3	4.53	4.03	-2.07	0.007315	0.767911	Cassette Exon	0.08
TC1700001905.mm.1	2.99	H2-Aa	histocompatibility 2, class II antigen A, alpha	Complex	JUC1700009524.mm.1	3/3	3/3	11.54	11.7	-3.36	0.009384	0.784506
TC1700001905.mm.1	2.99	H2-Aa	histocompatibility 2, class II antigen A, alpha	Complex	PSR1700017816.mm.1	3/3	3/3	4.96	5.11	-3.41	0.002359	0.727698	Alternative 5' Donor Site	0.01
TC1800001463.mm.1	1.91	Atp8b1	ATPase, class I, type 8B, member 1	Coding	PSR1800010812.mm.1	3/3	3/3	7.35	7.52	-2.07	0.008303	0.776171	Cassette Exon	0.1
TC0200001203.mm.1	1.18	Itgav	integrin alpha V	Complex	JUC0200004922.mm.1	3/3	3/3	11.33	9.96	2.03	0.00878	0.783296
TC0300000408.mm.1	9.35	Postn	periostin, osteoblast specific factor	Complex	PSR0300002826.mm.1	3/3	3/3	10.15	8.62	-2.31	0.00202	0.715629	Alternative 3' Acceptor Site	0.03
TC0300000408.mm.1	9.35	Postn	periostin, osteoblast specific factor	Complex	PSR0300002828.mm.1	3/3	3/3	8.86	7.01	-2.81	0.000758	0.704896	Alternative 3' Acceptor Site	0.26
TC0300000408.mm.1	9.35	Postn	periostin, osteoblast specific factor	Complex	PSR0300002834.mm.1	3/3	3/3	7.89	6.65	-4.09	0.001359	0.715629	Alternative 3' Acceptor Site	0.47
TC0300000408.mm.1	9.35	Postn	periostin, osteoblast specific factor	Complex	JUC0300001458.mm.1	3/3	3/3	13.23	12.46	-6.56	0.000327	0.660786
TC0400002733.mm.1	2.78	Svep1	sushi, von Willebrand factor type A, EGF and pentraxin domain containing 1	Complex	PSR0400022127.mm.1	3/3	3/3	6.05	5.63	-2.02	0.005788	0.760744	Alternative 3' Acceptor Site	0.16
TC0400002733.mm.1	2.78	Svep1	sushi, von Willebrand factor type A, EGF and pentraxin domain containing 1	Complex	PSR0400022103.mm.1	3/3	3/3	7.58	7.17	-2.14	0.000388	0.668693	Cassette Exon	0.2
TC0400002733.mm.1	2.78	Svep1	sushi, von Willebrand factor type A, EGF and pentraxin domain containing 1	Complex	JUC0400011476.mm.1	3/3	3/3	9.31	9.32	-2.26	0.007329	0.767911
TC0400002733.mm.1	2.78	Svep1	sushi, von Willebrand factor type A, EGF and pentraxin domain containing 1	Complex	PSR0400022080.mm.1	3/3	3/3	5.73	5.52	-2.37	0.002501	0.727698	Cassette Exon	0.11
TC0400002733.mm.1	2.78	Svep1	sushi, von Willebrand factor type A, EGF and pentraxin domain containing 1	Complex	PSR0400022129.mm.1	3/3	3/3	6.11	6.35	-3.12	0.003761	0.740269	Intron Retention	0.46
TC0400002733.mm.1	2.78	Svep1	sushi, von Willebrand factor type A, EGF and pentraxin domain containing 1	Complex	JUC0400011487.mm.1	3/3	3/3	7.24	7.44	-3.52	0.000222	0.620701
TC0400002733.mm.1	2.78	Svep1	sushi, von Willebrand factor type A, EGF and pentraxin domain containing 1	Complex	PSR0400022137.mm.1	3/3	3/3	6.05	6.29	-3.64	0.003668	0.740269	Alternative 5' Donor Site	0.23
TC0600000010.mm.1	5	Col1a2	collagen, type I, alpha 2; procollagen type I alpha 2	Complex	PSR0600000097.mm.1	3/3	3/3	7.1	5.86	-2.11	0.002422	0.727698	Alternative 5' Donor Site	0.16
TC0600000010.mm.1	5	Col1a2	collagen, type I, alpha 2; procollagen type I alpha 2	Complex	JUC0600000059.mm.1	3/3	3/3	8.81	7.82	-2.57	0.002922	0.729226
TC0600000010.mm.1	5	Col1a2	collagen, type I, alpha 2; procollagen type I alpha 2	Complex	JUC0600000058.mm.1	3/3	3/3	11.44	10.43	-2.73	0.009838	0.785471
TC0600000010.mm.1	5	Col1a2	collagen, type I, alpha 2; procollagen type I alpha 2	Complex	PSR0600000108.mm.1	3/3	3/3	5.82	4.84	-3.33	0.000962	0.705636	Cassette Exon	0.23
TC0600000010.mm.1	5	Col1a2	collagen, type I, alpha 2; procollagen type I alpha 2	Complex	PSR0600000149.mm.1	3/3	3/3	6.45	5.88	-3.98	0.000874	0.705636	Intron Retention	0.73
TC1300000904.mm.1	-1.03	Erap1	endoplasmic reticulum aminopeptidase 1	Coding	JUC1300003113.mm.1	3/3	3/3	7.63	6.61	2.11	0.00065	0.704896
TC1500002109.mm.1	1.04	Adamts20	a disintegrin-like and metallopeptidase (reprolysin type) with thrombospondin type 1 motif, 20	Complex	JUC1500009615.mm.1	3/3	3/3	5.97	7.2	-2.42	0.002815	0.727698
TC1700001911.mm.1	-1.07	Btnl5-ps	butyrophilin-like 5, pseudogene; butyrophilin-like 5	Complex	PSR1700017854.mm.1	3/3	3/3	7.09	5.89	2.11	0.003874	0.740269	Cassette Exon	0.11
TC1800000301.mm.1	1.78	Egr1	early growth response 1	Coding	PSR1800002214.mm.1	3/3	3/3	11.41	9.61	2.11	0.000959	0.705636	Cassette Exon	0.12
TC0500003392.mm.1	-1.01	Fkbp6	FK506 binding protein 6; FK506 binding protein 6 (Fkbp6), mRNA.	Coding	JUC0500016684.mm.1	3/3	3/3	8.85	9.78	-2.11	0.00782
TC0600000570.mm.1	1.94	Tmem176a	transmembrane protein 176A	Coding	PSR0600004393.mm.1	3/3	3/3	6.42	6.65	-3.65	0.006113	0.763269	Cassette Exon	0.21
TC0600003475.mm.1	-1.07	Dennd5b	DENN/MADD domain containing 5B	Complex	PSR0600027521.mm.1	3/3	3/3	6.47	5.81	2.1	0.000723	0.704896	Alternative 3' Acceptor Site	0.09
TC1000002490.mm.1	1.51	Sbno2	strawberry notch homolog 2 (Drosophila)	Complex	PSR1000018334.mm.1	3/3	3/3	3.62	3.83	-2.08	0.005553	0.760485
TC1000002490.mm.1	1.51	Sbno2	strawberry notch homolog 2 (Drosophila)	Complex	PSR1000018307.mm.1	3/3	3/3	7.76	8.18	-2.89	0.001733	0.715629	Intron Retention	0.4
TC1400000962.mm.1	-1.19	Kctd9	potassium channel tetramerisation domain containing 9	Coding	JUC1400004160.mm.1	3/3	3/3	10.53	9.67	2.1	0.006675	0.764014
TC0200001049.mm.1	1.05	Rapgef4	Rap guanine nucleotide exchange factor (GEF) 4	Complex	PSR0200008591.mm.1	3/3	3/3	11.15	9.96	2.09	0.005745	0.760728	Cassette Exon	0.15
TC0800000206.mm.1	1.51	Gm21119	predicted gene, 21119	Coding	JUC0800000981.mm.1	3/3	3/3	9.7	7.88	2.09	0.000914	0.705636
TC0900001202.mm.1	-1.14	Atr	ataxia telangiectasia and Rad3 related	Complex	JUC0900005129.mm.1	3/3	3/3	12.25	11.33	2.09	0.004106	0.744657
TC1100003138.mm.1	1.04	4933427D14Rik	RIKEN cDNA 4933427D14 gene; novel protein (4933427D14Rik)	Complex	PSR1100029100.mm.1	3/3	3/3	6.78	5.51	2.09	0.005169	0.755964	Alternative 5' Donor Site	0.17
TC0200000445.mm.1	-1.22	Gpsm1	G-protein signalling modulator 1 (AGS3-like, C. elegans); G-protein signalling modulator 1 (AGS3-like C. elegans)	Complex	JUC0200001322.mm.1	3/3	3/3	6.6	5.87	2.08	0.004183	0.745202
TC0200002227.mm.1	-1.3	Entpd6	ectonucleoside triphosphate diphosphohydrolase 6	Complex	JUC0200008820.mm.1	3/3	3/3	7.39	6.7	2.08	0.006798	0.764014
TC0300001406.mm.1	1.49	Trmt10a	tRNA methyltransferase 10A; RNA (guanine-9-) methyltransferase domain containing 2	Complex	JUC0300005948.mm.1	3/3	3/3	6.75	7.46	-2.06	0.00602	0.763269
TC1100003144.mm.1	-1.51	Smtnl2	smoothelin-like 2	Complex	JUC1100015282.mm.1	3/3	3/3	5.92	5.28	2.08	0.005158	0.755929
TC1400000100.mm.1	-1.12	3830406C13Rik	RIKEN cDNA 3830406C13 gene	Complex	PSR1400000823.mm.1	3/3	3/3	10.12	9.15	2.08	0.004156	0.745202
TC0100001632.mm.1	1.52	Pyhin1	pyrin and HIN domain family, member 1	Complex	PSR0100013590.mm.1	3/3	3/3	7.26	5.77	2.07	0.000595	0.704896	Cassette Exon	0.11
TC0100001632.mm.1	1.52	Pyhin1	pyrin and HIN domain family, member 1	Complex	JUC0100007664.mm.1	3/3	3/3	6.76	7.23	-2.52	0.002424	0.727698
TC0300000521.mm.1	-1.1	Kcnab1	potassium voltage-gated channel, shaker-related subfamily, beta member 1	Complex	JUC0300001869.mm.1	3/3	3/3	8.48	7.58	2.07	0.009274	0.784506
TC0300000574.mm.1	1.25	Smc4	structural maintenance of chromosomes 4	Complex	PSR0300003885.mm.1	3/3	3/3	7.78	6.45	2.05	7.4e-05	0.574376	Intron Retention	0.24
TC0400001329.mm.1	1.03	Lepre1	leprecan 1	Complex	JUC0400005264.mm.1	3/3	3/3	5.46	6.24	-2.25	0.005947	0.762277
TC0700003586.mm.1	-1.01	Cib1	calcium and integrin binding 1 (calmyrin)	Complex	JUC0700015993.mm.1	3/3	3/3	8.78	7.97	2.07	0.000524	0.682888
TC0700003954.mm.1	-1.36	Usp17le	ubiquitin specific peptidase 17-like E	Coding	PSR0700033028.mm.1	3/3	3/3	5.95	4.77	2.07	0.0054	0.757407	Cassette Exon	0.12
TC1100000337.mm.1	-1.01	Hbq1b	hemoglobin, theta 1B; novel protein similar to hemoglobin alpha	Complex	JUC1100001497.mm.1	3/3	3/3	6.99	6.12	2.07	0.005771	0.760728
TC1600002145.mm.1	-1.05	Dscam	Down syndrome cell adhesion molecule	Coding	JUC1600008558.mm.1	3/3	3/3	7.77	9.21	-2.51	0.003859	0.740269
TC0200001354.mm.1	1.07	Fnbp4	formin binding protein 4	Complex	JUC0200005169.mm.1	3/3	3/3	6.77	5.84	2.06	0.007835	0.770389
TC0300001271.mm.1	-1.15	Camk2d	calcium/calmodulin-dependent protein kinase II, delta	Complex	JUC0300005437.mm.1	3/3	3/3	13.66	15.25	-2.22	0.002041	0.715629
TC0300001271.mm.1	-1.15	Camk2d	calcium/calmodulin-dependent protein kinase II, delta	Complex	JUC0300005438.mm.1	3/3	3/3	9.48	10.68	-2.29	0.009192	0.783986
TC0500000683.mm.1	-1.27	Ociad1	OCIA domain containing 1	Complex	JUC0500003317.mm.1	3/3	3/3	11.64	11	2.06	0.000192	0.620701
TC0700001008.mm.1	-1.48	Igf1r	insulin-like growth factor I receptor	Complex	JUC0700004768.mm.1	3/3	3/3	10.72	10.13	2.06	0.006885	0.764773
TC0900000825.mm.1	-1.13	Vwa9	von Willebrand factor A domain containing 9	Complex	JUC0900003345.mm.1	3/3	3/3	8.77	7.82	2.06	0.003211	0.737083
TC1700002497.mm.1	1.14	Ndc80	NDC80 homolog, kinetochore complex component (S. cerevisiae)	Complex	PSR1700022944.mm.1	3/3	3/3	5.92	4.68	2.06	0.006423	0.764014	Cassette Exon	0.02
TC0500000466.mm.1	1.33	Bst1	bone marrow stromal cell antigen 1	Complex	JUC0500002524.mm.1	3/3	3/3	7.5	6.07	2.05	0.00383	0.740269
TC0700004451.mm.1	1.72	Mki67	antigen identified by monoclonal antibody Ki 67	Complex	PSR0700037399.mm.1	3/3	3/3	7.26	5.24	2.05	0.003824	0.740269	Cassette Exon	0.09
TC1000001183.mm.1	1.43	Btg1	B cell translocation gene 1, anti-proliferative	Complex	PSR1000008914.mm.1	3/3	3/3	7.84	6.42	2.05	0.005511	0.760254	Alternative 3' Acceptor Site	0.12
TC1400001086.mm.1	1.5	Epsti1	epithelial stromal interaction 1 (breast)	Complex	JUC1400004662.mm.1	3/3	3/3	9.54	7.32	2.02	0.006101	0.763269
TC1500000894.mm.1	1.49	CN725425	cDNA sequence CN725425	Coding	JUC1500003965.mm.1	3/3	3/3	8.26	6.55	2.05	0.000151	0.620701
TC0500002964.mm.1	-1.15	Vmn2r13	vomeronasal 2, receptor 13	Coding	PSR0500026233.mm.1	3/3	3/3	6.55	6.09	2.04	0.007514	0.768118	Cassette Exon	0.1
TC0700002652.mm.1	-1.02	Cyp2b23	cytochrome P450, family 2, subfamily b, polypeptide 23	Coding	JUC0700012210.mm.1	3/3	3/3	8.63	8.01	2.04	0.002993	0.732517
TC1200002438.mm.1	1.78	Ahnak2	AHNAK nucleoprotein 2	Coding	PSR1200016922.mm.1	3/3	3/3	10.83	9.2	2.04	0.004003	0.741435	Alternative 5' Donor Site	0.14
TC1300000432.mm.1	-1.13	Rreb1	ras responsive element binding protein 1	Complex	JUC1300001317.mm.1	3/3	3/3	6.11	5.33	2.04	0.009648	0.785471
TC0100001382.mm.1	1.58	Rnasel	ribonuclease L (2, 5-oligoisoadenylate synthetase-dependent); ribonuclease L (2', 5'-oligoisoadenylate synthetase-dependent)	Complex	JUC0100006596.mm.1	3/3	3/3	5.28	6.04	-2.38	0.002541	0.727698
TC0100002042.mm.1	-1.58	Kcnq5	potassium voltage-gated channel, subfamily Q, member 5	Complex	JUC0100009479.mm.1	3/3	3/3	7.21	6.78	2.03	0.0071	0.765933
TC0200002788.mm.1	-1.3	Gata5os	GATA binding protein 5, opposite strand; novel transcript, antisense to Gata5	Complex	PSR0200022809.mm.1	3/3	3/3	5.79	5.16	2.03	0.000993	0.705636	Cassette Exon	0.12
TC0400000377.mm.1	-1.23	Dnaic1	dynein, axonemal, intermediate chain 1	Complex	PSR0400002335.mm.1	3/3	3/3	6.3	7.67	-2.03	0.00057	0.693055	Cassette Exon	0.06
TC1600000150.mm.1	1.17	Mkl2	MKL/myocardin-like 2	Complex	PSR1600001070.mm.1	3/3	3/3	9.76	8.62	2.03	0.006857	0.764014	Cassette Exon	0.11
TC0400003542.mm.1	-1.04	Ago1	argonaute RISC catalytic subunit 1; eukaryotic translation initiation factor 2C, 1	Complex	JUC0400015068.mm.1	3/3	3/3	9.19	8.29	2.02	0.002744	0.727698
TC0400003545.mm.1	-1.11	Ago4	argonaute RISC catalytic subunit 4; eukaryotic translation initiation factor 2C, 4; eukaryotic translation initiation factor 2C, 4 (Eif2c4), mRNA.	Complex	JUC0400015086.mm.1	3/3	3/3	6.8	5.73	2.02	0.008866	0.783738
TC0400004094.mm.1	-1.46	Rnf207	ring finger protein 207	Complex	JUC0400017803.mm.1	3/3	3/3	7.93	7.65	2.02	0.005748	0.760728
TC0700001959.mm.1	1.37	Ptpre	protein tyrosine phosphatase, receptor type, E	Complex	JUC0700009126.mm.1	3/3	3/3	9.88	8.68	2.02	0.008902	0.783738
TC0X00003236.mm.1	2.73	Sat1	spermidine/spermine N1-acetyl transferase 1	Complex	PSR0X00020264.mm.1	3/3	3/3	5.62	6.13	-3.78	0.00574	0.760728	Alternative 5' Donor Site	0.43
TC1100003269.mm.1	1.04	Taok1	TAO kinase 1	Complex	JUC1100015779.mm.1	3/3	3/3	14.67	13.69	2.02	0.004855	0.752495
TC0X00002994.mm.1	1.77	Btk	Bruton agammaglobulinemia tyrosine kinase	Complex	PSR0X00018685.mm.1	3/3	3/3	5.57	5.93	-2.11	0.001506	0.715629	Alternative 5' Donor Site	0.18
TC0X00002994.mm.1	1.77	Btk	Bruton agammaglobulinemia tyrosine kinase	Complex	PSR0X00018687.mm.1	3/3	3/3	4.47	4.73	-2.15	0.008499	0.779409	Cassette Exon	0.11
TC0X00002994.mm.1	1.77	Btk	Bruton agammaglobulinemia tyrosine kinase	Complex	PSR0X00018667.mm.1	3/3	3/3	6.35	6.67	-2.25	0.002497	0.727698	Cassette Exon	0.06
TC1900001137.mm.1	2.96	Ms4a6d	membrane-spanning 4-domains, subfamily A, member 6D	Complex	PSR1900010674.mm.1	3/3	3/3	13.9	13.77	-2.86	0.001978	0.715629	Cassette Exon	0.22
TC1900001137.mm.1	2.96	Ms4a6d	membrane-spanning 4-domains, subfamily A, member 6D	Complex	PSR1900010680.mm.1	3/3	3/3	4.53	4.33	-3.33	0.006082	0.763269	Alternative 5' Donor Site	0.28
TC1900001137.mm.1	2.96	Ms4a6d	membrane-spanning 4-domains, subfamily A, member 6D	Complex	PSR1900010675.mm.1	3/3	3/3	13.7	13.56	-3.39	0.004131	0.745202	Cassette Exon	0.27
TC0800000843.mm.1	-1.08	Hmgxb4	HMG box domain containing 4	Complex	JUC0800003277.mm.1	3/3	3/3	7.09	6.55	2	0.002992	0.732517
TC1300002196.mm.1	1.5	Slc35d2	solute carrier family 35, member D2	Complex	PSR1300014153.mm.1	3/3	3/3	7.21	5.63	2	0.00337	0.737083
TC1900000448.mm.1	2.46	Il33	interleukin 33	Complex	JUC1900002152.mm.1	3/3	3/3	11.02	8.24	2	0.007676	0.768959
TC1000002580.mm.1	2.25	Slc41a2	solute carrier family 41, member 2	Complex	PSR1000019431.mm.1	3/3	3/3	6.26	6.39	-2.04	0.006893	0.764811	Alternative 3' Acceptor Site	0.12
TC1400000341.mm.1	1	Parg	poly (ADP-ribose) glycohydrolase	Complex	JUC1400001784.mm.1	3/3	3/3	7.92	9.29	-2.46	0.00174	0.715629
TC1000002239.mm.1	1.42	Sgpl1	sphingosine phosphate lyase 1	Complex	JUC1000008613.mm.1	3/3	3/3	15.16	15.52	-2.21	0.001508	0.715629
TC1000002239.mm.1	1.42	Sgpl1	sphingosine phosphate lyase 1	Complex	JUC1000008616.mm.1	3/3	3/3	11.86	12.2	-2.25	0.008993	0.783986
TC0500001401.mm.1	1.95	P2rx4	purinergic receptor P2X, ligand-gated ion channel 4	Complex	PSR0500012393.mm.1	3/3	3/3	9.48	9.81	-2.45	0.000515	0.680879	Alternative 3' Acceptor Site	0.17
TC0500001401.mm.1	1.95	P2rx4	purinergic receptor P2X, ligand-gated ion channel 4	Complex	JUC0500006802.mm.1	3/3	3/3	5.9	6.33	-2.69	0.006601	0.764014
TC1100003397.mm.1	6.83	Ccl9	chemokine (C-C motif) ligand 9	Complex	PSR1100031133.mm.1	3/3	3/3	6.83	7.27	-9.5	0.004626	0.745202	Alternative 5' Donor Site	0.44
TC1900001461.mm.1	1.91	Myof	myoferlin	Coding	PSR1900012761.mm.1	3/3	3/3	6.44	6.18	-2.26	0.00963	0.785471	Cassette Exon	0.14
TC1900001461.mm.1	1.91	Myof	myoferlin	Coding	JUC1900006964.mm.1	3/3	3/3	6.18	6.24	-4.35	0.006467	0.764014
TC0400003842.mm.1	-1.12	Minos1	mitochondrial inner membrane organizing system 1; novel DUF543 domain containing protein	Complex	JUC0400016465.mm.1	3/3	3/3	5.07	6.05	-2.04	0.008933	0.783738
TC0X00003359.mm.1	3.65	Tlr8	toll-like receptor 8	Complex	PSR0X00020944.mm.1	3/3	3/3	6.83	6.34	-2.72	0.004439	0.745202
TC0X00003359.mm.1	3.65	Tlr8	toll-like receptor 8	Complex	JUC0X00010574.mm.1	3/3	3/3	9	9.12	-4.2	0.000284	0.641174
TC1100001425.mm.1	1.22	Spag9	sperm associated antigen 9	Complex	JUC1100006944.mm.1	3/3	3/3	8.73	9.63	-2.27	0.005567	0.760485
TC0900000950.mm.1	3.09	Aldh1a2	aldehyde dehydrogenase family 1, subfamily A2; aldehyde dehydrogenase family 1 subfamily A2	Coding	JUC0900003976.mm.1	3/3	3/3	8.25	7.71	-2.1	0.001927	0.715629
TC1600001479.mm.1	2.79	Apod	apolipoprotein D	Complex	PSR1600012221.mm.1	3/3	3/3	5.67	6	-4.15	0.007445	0.767911	Alternative 5' Donor Site	0.4
TC0200000702.mm.1	1.6	Nek6	NIMA (never in mitosis gene a)-related expressed kinase 6; NIMA (never in mitosis gene a)-related expressed	Coding	PSR0200006186.mm.1	3/3	3/3	8.93	9.42	-2.18	0.003568	0.737865	Cassette Exon	0.12
TC0200002395.mm.1	-1.02	Epb4.1l1	erythrocyte protein band 4.1-like 1	Complex	JUC0200009779.mm.1	3/3	3/3	5.92	7.38	-2.49	0.009799	0.785471
TC0300000206.mm.1	-1.11	Prkci	protein kinase C, iota	Complex	JUC0300000570.mm.1	3/3	3/3	6.17	7.33	-2.77	0.003889	0.740269
TC0100003620.mm.1	1.74	Cep170	centrosomal protein 170; centrosomal protein 170 (Cep170), mRNA.	Coding	JUC0100016910.mm.1	3/3	3/3	6.97	7.58	-2.36	0.001251	0.715629
TC1900000106.mm.1	1.03	Gpha2	glycoprotein hormone alpha 2	Coding	JUC1900000621.mm.1	3/3	3/3	7.3	8.52	-2.13	0.004968	0.755929
TC1500000395.mm.1	2.86	Col14a1	collagen, type XIV, alpha 1; procollagen type XIV alpha 1	Coding	PSR1500002759.mm.1	3/3	3/3	6.55	6.72	-2.01	0.002601	0.727698	Cassette Exon	0.13
TC1500000395.mm.1	2.86	Col14a1	collagen, type XIV, alpha 1; procollagen type XIV alpha 1	Coding	JUC1500001605.mm.1	3/3	3/3	6.87	6.95	-3.02	0.003809	0.740269
TC1500000395.mm.1	2.86	Col14a1	collagen, type XIV, alpha 1; procollagen type XIV alpha 1	Coding	JUC1500001611.mm.1	3/3	3/3	13.21	13.86	-3.29	0.00724	0.767911
TC1900000071.mm.1	1.55	Efemp2	epidermal growth factor-containing fibulin-like extracellular matrix protein 2	Complex	PSR1900000887.mm.1	3/3	3/3	6.52	6.69	-2.37	0.003459	0.737534	Alternative 5' Donor Site	0.2
TC1900001529.mm.1	1.16	Pyroxd2	pyridine nucleotide-disulphide oxidoreductase domain 2	Coding	JUC1900007470.mm.1	3/3	3/3	10.39	11.06	-2.03	0.005048	0.755929
TC0300001043.mm.1	1.08	Ampd1	adenosine monophosphate deaminase 1; adenosine monophosphate deaminase 1 (isoform M)	Complex	PSR0300008381.mm.1	3/3	3/3	4.71	5.76	-2.4	0.008194	0.774348	Cassette Exon	0.12
TC1600000788.mm.1	1.71	Pros1	protein S (alpha)	Complex	PSR1600006755.mm.1	3/3	3/3	5.25	5.71	-2.38	0.002401	0.727698	Alternative 3' Acceptor Site	0.22
TC0600000325.mm.1	-1.02	Akr1b10	aldo-keto reductase family 1, member B10 (aldose reductase); aldo-keto reductase family 1, member B10 (aldose reductase) (Akr1b10), mRNA.	Complex	PSR0600002388.mm.1	3/3	3/3	4.99	6.39	-2.56	0.001895	0.715629	Alternative 3' Acceptor Site	0.22
TC1600001679.mm.1	1.17	Pvrl3	poliovirus receptor-related 3	Complex	JUC1600007165.mm.1	3/3	3/3	9.46	10.32	-2.03	0.008495	0.779409
TC0700004079.mm.1	-1.1	Ascl3	achaete-scute complex homolog 3 (Drosophila)	Coding	PSR0700033695.mm.1	3/3	3/3	8.55	10.23	-2.8	0.006978	0.765356	Alternative 3' Acceptor Site	0.28
TC1100000081.mm.1	1.6	Aebp1	AE binding protein 1	Complex	JUC1100000472.mm.1	3/3	3/3	12.76	13.13	-2.22	0.000834	0.705636
TC1500001977.mm.1	-1.17	Ttll1	tubulin tyrosine ligase-like 1	Complex	PSR1500015602.mm.1	3/3	3/3	13.42	15.2	-2.87	0.00083	0.705636	Cassette Exon	0.21
TC0100001914.mm.1	1.05	Rgs20	regulator of G-protein signaling 20	Complex	JUC0100008970.mm.1	3/3	3/3	5.17	6.71	-2.87	0.003448
TC0700002669.mm.1	1.39	Pld3	phospholipase D family, member 3	Complex	PSR0700023316.mm.1	3/3	3/3	5.87	6.34	-2.1	0.004527	0.745202	Cassette Exon	0.15
TC0700002669.mm.1	1.39	Pld3	phospholipase D family, member 3	Complex	JUC0700012394.mm.1	3/3	3/3	10.79	10.98	-2.12	0.006241	0.764014
TC1000001066.mm.1	5.54	Igf1	insulin-like growth factor 1	Complex	PSR1000008087.mm.1	3/3	3/3	11.61	10.09	-2.34	0.009749	0.785471	Alternative 5' Donor Site	0.15
TC1000001066.mm.1	5.54	Igf1	insulin-like growth factor 1	Complex	PSR1000008079.mm.1	3/3	3/3	7.97	6.79	-3.58	0.006664	0.764014	Alternative 5' Donor Site	0.28
TC1000001066.mm.1	5.54	Igf1	insulin-like growth factor 1	Complex	PSR1000008069.mm.1	3/3	3/3	7.42	6.88	-3.88	0.004101	0.744269	Intron Retention	0.3
TC1000001066.mm.1	5.54	Igf1	insulin-like growth factor 1	Complex	PSR1000008066.mm.1	3/3	3/3	6.9	5.96	-4.01	0.007818	0.770389	Alternative 3' Acceptor Site	0.16
TC1000001066.mm.1	5.54	Igf1	insulin-like growth factor 1	Complex	JUC1000004324.mm.1	3/3	3/3	7.75	7.43	-4.42	0.0008	0.705636
TC1200001077.mm.1	1.06	Vrk1	vaccinia related kinase 1	Coding	JUC1200004330.mm.1	3/3	3/3	7.27	7.86	-2.05	0.008694	0.783296
TC0700003597.mm.1	2.29	Iqgap1	IQ motif containing GTPase activating protein 1	Complex	JUC0700016139.mm.1	3/3	3/3	7.76	7.51	-2.21	0.004417	0.745202
TC0300003225.mm.1	3.34	LOC100038947	signal-regulatory protein beta 1-like; signal-regulatory protein beta 1A; signal-regulatory protein beta 1C	Complex	JUC0300006998.mm.1	3/3	3/3	6.26	5.61	-2.32	0.002884	0.727714
TC0300003225.mm.1	3.34	LOC100038947	signal-regulatory protein beta 1-like; signal-regulatory protein beta 1A; signal-regulatory protein beta 1C	Complex	PSR0300013240.mm.1	3/3	3/3	5.26	5.2	-3.07	0.00182	0.715629	Alternative 5' Donor Site	0.4
TC0300002139.mm.1	2.1	B3galnt1	UDP-GalNAc:betaGlcNAc beta 1,3-galactosaminyltransferase, polypeptide 1	Coding	PSR0300016117.mm.1	3/3	3/3	7.58	7.76	-2.09	0.005621	0.760728	Cassette Exon	0.19
TC0300002139.mm.1	2.1	B3galnt1	UDP-GalNAc:betaGlcNAc beta 1,3-galactosaminyltransferase, polypeptide 1	Coding	JUC0300008431.mm.1	3/3	3/3	9.63	10.03	-2.88	0.002058	0.715629
TC0700002143.mm.1	2.1	Lair1	leukocyte-associated Ig-like receptor 1	Complex	PSR0700019464.mm.1	3/3	3/3	12.19	12.51	-2.76	0.001572	0.715629	Cassette Exon	0.2
TC0900003344.mm.1	1.85	Trf	transferrin	Complex	PSR0900024364.mm.1	3/3	3/3	18.57	18.58	-2.01	0.008139	0.773784	Cassette Exon	0.17
TC0900003344.mm.1	1.85	Trf	transferrin	Complex	JUC0900013623.mm.1	3/3	3/3	8.2	8.05	-2.84	0.008499	0.779409
TC1800000342.mm.1	1.09	Tmco6	transmembrane and coiled-coil domains 6	Coding	JUC1800001508.mm.1	3/3	3/3	10.16	11.16	-2.02	9e-05	0.579139
TC0100001173.mm.1	1.61	5430435G22Rik	RIKEN cDNA 5430435G22 gene; Novel Protein (5430435G22Rik)	Complex	JUC0100005470.mm.1	3/3	3/3	12.03	12.25	-2.31	0.008013	0.77296
TC0100001173.mm.1	1.61	5430435G22Rik	RIKEN cDNA 5430435G22 gene; Novel Protein (5430435G22Rik)	Complex	PSR0100009463.mm.1	3/3	3/3	6.31	6.64	-3.26	0.004237	0.745202	Cassette Exon	0.35
TC0600000331.mm.1	2.21	Cald1	caldesmon 1	Complex	JUC0600001255.mm.1	3/3	3/3	6.51	6.7	-2.86	0.000179	0.620701
TC0600000331.mm.1	2.21	Cald1	caldesmon 1	Complex	PSR0600002467.mm.1	3/3	3/3	14.36	14.76	-3.03	0.003966	0.740846	Alternative 3' Acceptor Site	0.27
TC0600000331.mm.1	2.21	Cald1	caldesmon 1	Complex	PSR0600002466.mm.1	3/3	3/3	11.9	12.63	-3.25	0.008418	0.777547	Alternative 3' Acceptor Site	0.18
TC0900000845.mm.1	1.24	Spg21	spastic paraplegia 21 homolog (human)	Coding	PSR0900006457.mm.1	3/3	3/3	4.96	5.47	-2	0.007771	0.769041
TC0900001675.mm.1	2.61	Ccr5	chemokine (C-C motif) receptor 5	Complex	JUC0900007925.mm.1	3/3	3/3	9.5	9.29	-3.44	0.008518	0.779989
TC0500003169.mm.1	1.13	Tpcn1	two pore channel 1	Complex	JUC0500015310.mm.1	3/3	3/3	6.39	7.8	-2.45	0.003075	0.73665
TC0600001422.mm.1	2.44	C1ra	complement component 1, r subcomponent A	Coding	PSR0600011437.mm.1	3/3	3/3	5.53	6.22	-3.72	0.004656	0.745586	Alternative 5' Donor Site	0.44
TC1100003326.mm.1	2.88	Evi2a	ecotropic viral integration site 2a; ecotropic viral integration site 2b; Evi2a-Evi2b readthrough; predicted gene 21975; novel protein	Complex	PSR1100030601.mm.1	3/3	3/3	5.98	5.7	-2.51	0.007114	0.765933	Alternative 5' Donor Site	0.36
TC1200001843.mm.1	-1.04	Mdga2	MAM domain containing glycosylphosphatidylinositol anchor 2	Complex	PSR1200012579.mm.1	3/3	3/3	5.45	6.8	-2.65	1.2e-05	0.524642	Cassette Exon	0.15
TC0800002428.mm.1	1.13	Ano8	anoctamin 8	Coding	PSR0800018530.mm.1	3/3	3/3	6.36	7.28	-2.23	0.005108	0.755929	Intron Retention	0.3
TC0100001656.mm.1	1.14	Exo1	exonuclease 1	Complex	JUC0100007810.mm.1	3/3	3/3	5.36	6.41	-2.22	0.008349	0.776176
TC0100003280.mm.1	1.38	Npl	N-acetylneuraminate pyruvate lyase	Coding	PSR0100026694.mm.1	3/3	3/3	7.14	7.87	-2.33	0.002829	0.727698	Cassette Exon	0.1
TC0400002876.mm.1	1.11	Ptprd	protein tyrosine phosphatase, receptor type, D	Complex	PSR0400023530.mm.1	3/3	3/3	8.06	10.13	-4.27	0.000638	0.704896	Cassette Exon	0.28
TC0500001546.mm.1	-1.22	Gatsl2	GATS protein-like 2	Complex	JUC0500007609.mm.1	3/3	3/3	8.16	9.61	-2.24	0.003898	0.740269
TC0900003204.mm.1	1.19	Rbms3	RNA binding motif, single stranded interacting protein	Complex	JUC0900015195.mm.1	3/3	3/3	5.75	6.63	-2.41	0.001215	0.714479
TC0X00003287.mm.1	-1.01	Nhs	Nance-Horan syndrome (human)	Complex	JUC0X00010374.mm.1	3/3	3/3	7.1	8.33	-2.43	0.004381	0.745202
TC0200000467.mm.1	-1.21	Dbh	dopamine beta hydroxylase	Complex	PSR0200003166.mm.1	3/3	3/3	6.49	8.48	-3.18	0.003691	0.740269	Alternative 5' Donor Site	0.23
TC0400002082.mm.1	1.12	Cdk11b	cyclin-dependent kinase 11B; cell division cycle 2-like 1	Complex	JUC0400009117.mm.1	3/3	3/3	8.08	8.83	-2.08	0.00499	0.755929
TC1900000399.mm.1	1.55	Dock8	dedicator of cytokinesis 8	Complex	JUC1900001903.mm.1	3/3	3/3	9.45	10.12	-3.26	0.00455	0.745202
TC1100003097.mm.1	3.36	Cxcl16	chemokine (C-X-C motif) ligand 16	Complex	PSR1100028615.mm.1	3/3	3/3	5.48	4.83	-2.59	0.007316	0.767911	Intron Retention	0.4
TC1100003097.mm.1	3.36	Cxcl16	chemokine (C-X-C motif) ligand 16	Complex	PSR1100028603.mm.1	3/3	3/3	4.72	4.63	-2.86	0.007318	0.767911	Alternative 3' Acceptor Site	0.22
TC1300001056.mm.1	1.66	Lhfpl2	lipoma HMGIC fusion partner-like 2	Complex	JUC1300003527.mm.1	3/3	3/3	12.14	12.49	-2.18	0.009506	0.784506
TC0100001204.mm.1	1.04	Plekha6	pleckstrin homology domain containing, family A member 6	Complex	JUC0100005694.mm.1	3/3	3/3	5.87	6.68	-2.16	0.000493	0.680879
TC0400001266.mm.1	1.07	Mutyh	mutY homolog (E. coli)	Complex	JUC0400004944.mm.1	3/3	3/3	10.92	11.86	-2.06	0.005733	0.760728
TC0400001266.mm.1	1.07	Mutyh	mutY homolog (E. coli)	Complex	JUC0400004949.mm.1	3/3	3/3	5.73	6.69	-2.08	0.005019	0.755929
TC0500002486.mm.1	2.69	Ugdh	UDP-glucose dehydrogenase	Complex	PSR0500022213.mm.1	3/3	3/3	3.67	4.02	-2.66	0.003813	0.740269	Alternative 5' Donor Site	0.19
TC0500002486.mm.1	2.69	Ugdh	UDP-glucose dehydrogenase	Complex	JUC0500012087.mm.1	3/3	3/3	12.48	12.73	-2.93	0.008162	0.774241
TC0700000976.mm.1	1.44	Trpm1	transient receptor potential cation channel, subfamily M, member 1	Complex	JUC0700004546.mm.1	3/3	3/3	8.37	9	-2.36	0.009246	0.784457
TC0800000201.mm.1	1.51			Coding	JUC0800000958.mm.1	3/3	3/3	8.75	9.45	-2.62	0.001662	0.715629
TC0700002999.mm.1	2.14	Cd37	CD37 antigen	Complex	PSR0700027043.mm.1	3/3	3/3	7.37	7.38	-2.11	0.000659	0.704896	Intron Retention	0.2
TC0700002999.mm.1	2.14	Cd37	CD37 antigen	Complex	JUC0700014449.mm.1	3/3	3/3	9.48	9.55	-2.26	0.002912	0.728447
TC0700002999.mm.1	2.14	Cd37	CD37 antigen	Complex	PSR0700027048.mm.1	3/3	3/3	6.58	6.69	-2.34	0.004631	0.745202	Intron Retention	0.34
TC0700002999.mm.1	2.14	Cd37	CD37 antigen	Complex	PSR0700027056.mm.1	3/3	3/3	5.35	5.46	-2.39	0.001391	0.715629	Alternative 3' Acceptor Site	0.21
TC1800000625.mm.1	2.03	Csf1r	colony stimulating factor 1 receptor	Complex	PSR1800004527.mm.1	3/3	3/3	5.54	6.05	-2.34	0.008652	0.783296	Cassette Exon	0.15
TC0300002236.mm.1	1.93	Tlr2	toll-like receptor 2	Coding	PSR0300016787.mm.1	3/3	3/3	4.9	5.18	-2.3	0.002958	0.732233	Cassette Exon	0.19
TC0300002236.mm.1	1.93	Tlr2	toll-like receptor 2	Coding	PSR0300016786.mm.1	3/3	3/3	4.71	5.2	-2.7	0.002782	0.727698	Cassette Exon	0.21
TC0100000632.mm.1	2.14	Slc11a1	solute carrier family 11 (proton-coupled divalent metal ion transporters), member 1	Complex	PSR0100005087.mm.1	3/3	3/3	5.2	5.04	-2.05	0.000305	0.645902	Intron Retention	0.26
TC0100000632.mm.1	2.14	Slc11a1	solute carrier family 11 (proton-coupled divalent metal ion transporters), member 1	Complex	PSR0100005094.mm.1	3/3	3/3	5.5	5.46	-2.14	0.003283	0.737083	Alternative 3' Acceptor Site	0.18
TC0100000632.mm.1	2.14	Slc11a1	solute carrier family 11 (proton-coupled divalent metal ion transporters), member 1	Complex	PSR0100005100.mm.1	3/3	3/3	6.62	6.59	-2.15	0.000918	0.705636	Intron Retention	0.17
TC0100000632.mm.1	2.14	Slc11a1	solute carrier family 11 (proton-coupled divalent metal ion transporters), member 1	Complex	PSR0100005106.mm.1	3/3	3/3	8.86	9.09	-2.25	0.000524	0.682888	Alternative 5' Donor Site	0.12
TC0100000632.mm.1	2.14	Slc11a1	solute carrier family 11 (proton-coupled divalent metal ion transporters), member 1	Complex	JUC0100002968.mm.1	3/3	3/3	7.85	7.73	-2.28	0.008431	0.77776
TC0100000632.mm.1	2.14	Slc11a1	solute carrier family 11 (proton-coupled divalent metal ion transporters), member 1	Complex	PSR0100005091.mm.1	3/3	3/3	4.8	4.93	-2.4	0.001656	0.715629	Alternative 3' Acceptor Site	0.23
TC0100000632.mm.1	2.14	Slc11a1	solute carrier family 11 (proton-coupled divalent metal ion transporters), member 1	Complex	PSR0100005080.mm.1	3/3	3/3	4.17	4.42	-2.58	0.001235	0.714479
TC0100000632.mm.1	2.14	Slc11a1	solute carrier family 11 (proton-coupled divalent metal ion transporters), member 1	Complex	JUC0100002953.mm.1	3/3	3/3	6.4	7.01	-3.35	0.000134	0.620552
TC1000002405.mm.1	1.75	Col6a2	collagen, type VI, alpha 2; procollagen type VI alpha 2	Complex	JUC1000009498.mm.1	3/3	3/3	11.02	11.2	-2.26	0.009532	0.784631
TC1000002405.mm.1	1.75	Col6a2	collagen, type VI, alpha 2; procollagen type VI alpha 2	Complex	JUC1000009506.mm.1	3/3	3/3	8.86	8.93	-2.44	0.002693	0.727698
TC0100002656.mm.1	1.85	Dock10	dedicator of cytokinesis 10; dedicator of cytokinesis 10 (Dock10), mRNA.	Complex	PSR0100021667.mm.1	3/3	3/3	8.5	8.65	-2.05	0.007471	0.767911	Cassette Exon	0.11
TC0100002656.mm.1	1.85	Dock10	dedicator of cytokinesis 10; dedicator of cytokinesis 10 (Dock10), mRNA.	Complex	JUC0100012225.mm.1	3/3	3/3	9.41	9.65	-2.51	0.001683	0.715629
TC1000003214.mm.1	5.78	Lilrb4	leukocyte immunoglobulin-like receptor, subfamily B, member 4	Coding	JUC1000001687.mm.1	3/3	3/3	6.84	6.45	-4.59	0.004262	0.745202
TC0200001776.mm.1	1.15	Nusap1	nucleolar and spindle associated protein 1	Complex	JUC0200006633.mm.1	3/3	3/3	8.24	9.2	-2.07	0.002252	0.726897
TC0600002936.mm.1	1.02	Atp2b2	ATPase, Ca++ transporting, plasma membrane 2	Complex	JUC0600011693.mm.1	3/3	3/3	5.61	6.56	-2.26	0.001372	0.715629
TC0X00001674.mm.1	1.3	Fancb	Fanconi anemia, complementation group B	Complex	JUC0X00005455.mm.1	3/3	3/3	8.15	9.46	-3.41	0.00246	0.727698
TC1100003071.mm.1	1.31	Tmem95	transmembrane protein 95	Complex	PSR1100028196.mm.1	3/3	3/3	4.27	5.22	-3.07	0.00992	0.785471	Intron Retention	0.51
TC0100000343.mm.1	5.01	Col3a1	collagen, type III, alpha 1; procollagen type III alpha 1	Complex	PSR0100002594.mm.1	3/3	3/3	6.57	5.08	-2.19	0.004395	0.745202	Cassette Exon	0.13
TC0100000343.mm.1	5.01	Col3a1	collagen, type III, alpha 1; procollagen type III alpha 1	Complex	JUC0100001476.mm.1	3/3	3/3	13.96	12.74	-2.25	0.000474	0.680879
TC0100000343.mm.1	5.01	Col3a1	collagen, type III, alpha 1; procollagen type III alpha 1	Complex	PSR0100002587.mm.1	3/3	3/3	14.6	14.33	-3.81	0.001048	0.705636	Cassette Exon	0.34
TC0300001624.mm.1	2.22	Tpd52	tumor protein D52	Complex	PSR0300012940.mm.1	3/3	3/3	9.21	9.08	-2.26	0.009114	0.783986	Cassette Exon	0.21
TC0300002695.mm.1	2.52	Cd53	CD53 antigen	Coding	PSR0300020992.mm.1	3/3	3/3	6.21	5.67	-5	0.007182	0.766488	Alternative 3' Acceptor Site	0.48
TC1100001918.mm.1	1.18	Unk	unkempt homolog (Drosophila); unkempt homolog (Drosophila) (Unk), mRNA.	Complex	JUC1100009530.mm.1	3/3	3/3	5.92	6.91	-2.42	0.004675	0.745586
TC0200003184.mm.1	1.07	C030048H21Rik	RIKEN cDNA C030048H21 gene; novel protein	Complex	JUC0200013389.mm.1	3/3	3/3	5.28	6.45	-3.34	0.004984	0.755929
TC0400003088.mm.1	1.08	Cyp2j12	cytochrome P450, family 2, subfamily j, polypeptide 12	Coding	JUC0400012850.mm.1	3/3	3/3	5.57	6.74	-2.07	0.002232	0.726897
TC0700004637.mm.1	-1.09	Dnaaf3	dynein, axonemal assembly factor 3; novel protein (6030429G01Rik)	Coding	PSR0700039169.mm.1	3/3	3/3	8.45	9.82	-2.43	0.000481	0.680879	Cassette Exon	0.19
TC0200000352.mm.1	3.77	Apbb1ip	amyloid beta (A4) precursor protein-binding, family B, member 1 interacting protein	Complex	PSR0200001708.mm.1	3/3	3/3	6.12	5.87	-2.92	0.009816	0.785471	Alternative 5' Donor Site	0.23
TC0200000352.mm.1	3.77	Apbb1ip	amyloid beta (A4) precursor protein-binding, family B, member 1 interacting protein	Complex	JUC0200000767.mm.1	3/3	3/3	12.19	12.28	-3.78	0.005258	0.757407
TC0500002504.mm.1	2.2	Rbm47	RNA binding motif protein 47	Complex	PSR0500022366.mm.1	3/3	3/3	6.74	6.87	-2.44	0.001226	0.714479	Cassette Exon	0.14
TC0500002504.mm.1	2.2	Rbm47	RNA binding motif protein 47	Complex	PSR0500022355.mm.1	3/3	3/3	5	5.31	-2.66	0.000623	0.704896	Alternative 5' Donor Site	0.14
TC0700004640.mm.1	-1.1	Shkbp1	Sh3kbp1 binding protein 1	Complex	JUC0700012312.mm.1	3/3	3/3	6.44	7.35	-2.31	0.004228	0.745202
TC0900003172.mm.1	-1.08	Cnot10	CCR4-NOT transcription complex, subunit 10	Complex	JUC0900015097.mm.1	3/3	3/3	7.09	8.28	-2.31	0.008199	0.774348
TC1000001621.mm.1	2.67	Mmp19	matrix metallopeptidase 19	Complex	JUC1000006444.mm.1	3/3	3/3	12.82	12.88	-2.56	0.004366	0.745202
TC1000001621.mm.1	2.67	Mmp19	matrix metallopeptidase 19	Complex	PSR1000011911.mm.1	3/3	3/3	3.9	3.9	-3.15	0.007038	0.765933	Alternative 3' Acceptor Site	0.02
TC1400001054.mm.1	3.91	Lcp1	lymphocyte cytosolic protein 1	Complex	PSR1400008426.mm.1	3/3	3/3	4.27	4.25	-3.61	0.003912	0.740269	Cassette Exon	0.22
TC1400001054.mm.1	3.91	Lcp1	lymphocyte cytosolic protein 1	Complex	PSR1400008409.mm.1	3/3	3/3	5.61	5.65	-5.94	0.008575	0.781633	Alternative 3' Acceptor Site	0.33
TC0200000966.mm.1	1.78	Xirp2	xin actin-binding repeat containing 2	Complex	PSR0200007647.mm.1	3/3	3/3	4.85	6.15	-3.52	0.008891	0.783738	Cassette Exon	0.23
TC0200002894.mm.1	1.26	Celf2	CUGBP, Elav-like family member 2	Complex	JUC0200012190.mm.1	3/3	3/3	7.31	8.31	-2.61	0.006865	0.764014
TC0400001557.mm.1	3.09	Laptm5	lysosomal-associated protein transmembrane 5; lysosomal-associated protein transmembrane 5 (Laptm5), mRNA.	Complex	PSR0400012264.mm.1	3/3	3/3	5.82	4.81	-2.01	0.009986	0.785471	Alternative 5' Donor Site	0.3
TC0400001557.mm.1	3.09	Laptm5	lysosomal-associated protein transmembrane 5; lysosomal-associated protein transmembrane 5 (Laptm5), mRNA.	Complex	PSR0400012270.mm.1	3/3	3/3	5.76	5.11	-2.27	0.003441	0.737083	Alternative 5' Donor Site	0.27
TC0400001557.mm.1	3.09	Laptm5	lysosomal-associated protein transmembrane 5; lysosomal-associated protein transmembrane 5 (Laptm5), mRNA.	Complex	PSR0400012262.mm.1	3/3	3/3	6.42	5.91	-3.32	0.001319	0.715629	Cassette Exon	0.35
TC0400001557.mm.1	3.09	Laptm5	lysosomal-associated protein transmembrane 5; lysosomal-associated protein transmembrane 5 (Laptm5), mRNA.	Complex	PSR0400012241.mm.1	3/3	3/3	4.96	4.98	-3.48	0.009989	0.785471	Cassette Exon	0.25
TC0400001557.mm.1	3.09	Laptm5	lysosomal-associated protein transmembrane 5; lysosomal-associated protein transmembrane 5 (Laptm5), mRNA.	Complex	PSR0400012243.mm.1	3/3	3/3	5.32	5.52	-3.72	0.003068	0.73654	Cassette Exon	0.25
TC0400001557.mm.1	3.09	Laptm5	lysosomal-associated protein transmembrane 5; lysosomal-associated protein transmembrane 5 (Laptm5), mRNA.	Complex	PSR0400012232.mm.1	3/3	3/3	5.3	5.59	-4.1	0.000407	0.674236	Alternative 3' Acceptor Site	0.46
TC0400001557.mm.1	3.09	Laptm5	lysosomal-associated protein transmembrane 5; lysosomal-associated protein transmembrane 5 (Laptm5), mRNA.	Complex	JUC0400006402.mm.1	3/3	3/3	9.35	9.64	-4.87	0.000636	0.704896
TC1400001661.mm.1	1.06	Itih3	inter-alpha trypsin inhibitor, heavy chain 3	Complex	JUC1400006823.mm.1	3/3	3/3	9.31	10.21	-2.1	0.001442	0.715629
TC0200003560.mm.1	1.73	Nr4a2	nuclear receptor subfamily 4, group A, member 2	Complex	PSR0200030355.mm.1	3/3	3/3	6.21	6.4	-2.09	0.008165	0.774241	Alternative 3' Acceptor Site	0.06
TC0400000396.mm.1	1.16	Gm13306	predicted gene 13306; chemokine (C-C motif) ligand 27b; chemokine (C-C motif) ligand 27A; predicted gene 3883; c-C motif chemokine 27-like; predicted gene 2506; novel protein identical to chemokine (C-C motif) ligand 27A Ccl27a; RIKEN cDNA 4933409K07 gene	Complex	JUC0400001239.mm.1	3/3	3/3	12.49	13.75	-2.3	0.005785	0.760744
TC0800000482.mm.1	1.74	Slc7a2	solute carrier family 7 (cationic amino acid transporter, y+ system), member 2	Complex	JUC0800001786.mm.1	3/3	3/3	6.36	7.52	-3.16	0.009953	0.785471
TC0X00000865.mm.1	1.05	Mageb2	melanoma antigen, family B, 2	Coding	JUC0X00002795.mm.1	3/3	3/3	5.92	7.06	-2.05	0.005297	0.757407
TC1000001755.mm.1	1.07	Utrn	utrophin	Coding	JUC1000006947.mm.1	3/3	3/3	11.61	12.56	-2.04	0.005193	0.756762
TC1100004084.mm.1	-1.15	Grb2	growth factor receptor bound protein 2	Coding	PSR1100038453.mm.1	3/3	3/3	6.1	7.51	-2.34	0.004418	0.745202	Cassette Exon	0.1
TC1500000649.mm.1	1.88	Cyth4	cytohesin 4	Complex	PSR1500004744.mm.1	3/3	3/3	5.18	5.23	-2.41	0.00053	0.685321	Cassette Exon	0.2
TC0200003830.mm.1	2.67	Pde1a	phosphodiesterase 1A, calmodulin-dependent	Complex	JUC0200017107.mm.1	3/3	3/3	10.02	9.81	-2.09	0.000667	0.704896
TC0200003830.mm.1	2.67	Pde1a	phosphodiesterase 1A, calmodulin-dependent	Complex	PSR0200033203.mm.1	3/3	3/3	5.33	5.51	-3.16	0.00262	0.727698	Cassette Exon	0.2
TC0200003830.mm.1	2.67	Pde1a	phosphodiesterase 1A, calmodulin-dependent	Complex	JUC0200017129.mm.1	3/3	3/3	6.12	6.78	-4.09	0.008278	0.775368
TC0200003830.mm.1	2.67	Pde1a	phosphodiesterase 1A, calmodulin-dependent	Complex	JUC0200017128.mm.1	3/3	3/3	5.56	6.47	-5.18	0.007641	0.768959
TC0200002789.mm.1	-1.31	Gm6307	predicted gene 6307	Complex	PSR0200022812.mm.1	3/3	3/3	9.36	11.2	-2.36	0.00171	0.715629	Cassette Exon	0.11
TC1000001894.mm.1	2.29	Enpp1	ectonucleotide pyrophosphatase/phosphodiesterase 1	Complex	PSR1000013636.mm.1	3/3	3/3	5.61	5.89	-3.42	0.003788	0.740269	Alternative 5' Donor Site	0.21
TC1300001155.mm.1	2.51	Cd180	CD180 antigen	Coding	PSR1300007344.mm.1	3/3	3/3	7.35	7.34	-2.45	5e-06	0.524642	Alternative 3' Acceptor Site	0.23
TC1300001155.mm.1	2.51	Cd180	CD180 antigen	Coding	PSR1300007355.mm.1	3/3	3/3	5.84	5.59	-2.95	0.005232	0.757407	Cassette Exon	0.23
TC1300001155.mm.1	2.51	Cd180	CD180 antigen	Coding	JUC1300003834.mm.1	3/3	3/3	7.96	8.56	-4.04	0.00896	0.783986
TC1300001155.mm.1	2.51	Cd180	CD180 antigen	Coding	PSR1300007354.mm.1	3/3	3/3	6.67	6.94	-5.59	0.004317	0.745202	Cassette Exon	0.41
TC1600002182.mm.1	1.48	Donson	downstream neighbor of SON	Complex	JUC1600008257.mm.1	3/3	3/3	6.78	7.53	-2.37	0.003754	0.740269
TC1700001598.mm.1	2.97	Tnfrsf12a	tumor necrosis factor receptor superfamily, member 12a	Coding	JUC1700007594.mm.1	3/3	3/3	7.72	7.5	-2.54	0.000865	0.705636
TC1900001762.mm.1	2.06	Csf2ra	colony stimulating factor 2 receptor, alpha, low-affinity (granulocyte-macrophage)	Coding	PSR1900015563.mm.1	3/3	3/3	6.29	6.21	-2.02	0.003928	0.740269	Cassette Exon	0.09
TC1900001762.mm.1	2.06	Csf2ra	colony stimulating factor 2 receptor, alpha, low-affinity (granulocyte-macrophage)	Coding	JUC1900008641.mm.1	3/3	3/3	7.15	7.26	-2.35	0.000538	0.691135
TC0300002056.mm.1	3.02	Igsf10	immunoglobulin superfamily, member 10	Coding	JUC0300008137.mm.1	3/3	3/3	9.35	8.86	-2.23	0.002444	0.727698
TC0X00000649.mm.1	-1.01	Mtm1	X-linked myotubular myopathy gene 1	Complex	JUC0X00002011.mm.1	3/3	3/3	7.29	8.7	-2.51	0.006846	0.764014
TC1300001777.mm.1	1.37	Serpinb6a	serine (or cysteine) peptidase inhibitor, clade B, member 6a	Complex	JUC1300005673.mm.1	3/3	3/3	5.84	6.48	-2.19	0.002756	0.727698
TC0500001597.mm.1	1.79	Rasa4	RAS p21 protein activator 4; microRNA mir-7035; mmu-mir-7035	Complex	PSR0500014431.mm.1	3/3	3/3	6.3	6.71	-2.4	0.000991	0.705636	Alternative 3' Acceptor Site	0.22
TC0500001597.mm.1	1.79	Rasa4	RAS p21 protein activator 4; microRNA mir-7035; mmu-mir-7035	Complex	JUC0500007895.mm.1	3/3	3/3	12.88	13.27	-2.4	0.004391	0.745202
TC0800001118.mm.1	1.52	Ccl22	chemokine (C-C motif) ligand 22	Complex	PSR0800008719.mm.1	3/3	3/3	6.89	6.95	-2.06	0.004227	0.745202	Alternative 5' Donor Site	0.15
TC1100000028.mm.1	1.23	Pes1	pescadillo homolog 1, containing BRCT domain (zebrafish)	Complex	JUC1100000160.mm.1	3/3	3/3	8.48	9.39	-2.23	0.007351	0.767911
TC1200002256.mm.1	1.34	Btbd7	BTB (POZ) domain containing 7	Complex	JUC1200008647.mm.1	3/3	3/3	7.72	9	-2.44	0.00544	0.757407
TC1300002188.mm.1	1.09	Ptch1	patched homolog 1	Complex	JUC1300007314.mm.1	3/3	3/3	5.27	6.5	-2.22	0.005317	0.757407
TC0100000811.mm.1	1.24	Eif4e2	eukaryotic translation initiation factor 4E member 2	Coding	JUC0100003892.mm.1	3/3	3/3	9.42	10.29	-2.49	0.003764	0.740269
TC0200001033.mm.1	1.12	Dync1i2	dynein cytoplasmic 1 intermediate chain 2	Complex	PSR0200008298.mm.1	3/3	3/3	7.3	8.21	-2.01	0.000241	0.621396	Alternative 3' Acceptor Site	0.13
TC0200005333.mm.1	1.46	Gm14443	predicted gene 14443; novel KRAB box and zinc finger, C2H2 type domain containing protein	Complex	JUC0200023393.mm.1	3/3	3/3	5.49	6.8	-3.06	0.003419	0.737083
TC1100004202.mm.1	1.23	Actg1	actin, gamma, cytoplasmic 1; microRNA mir-6935; predicted gene, 23419; mmu-mir-6935	Complex	JUC1100021033.mm.1	3/3	3/3	10.21	11.44	-2.95	0.00234	0.727698
TC1100004202.mm.1	1.23	Actg1	actin, gamma, cytoplasmic 1; microRNA mir-6935; predicted gene, 23419; mmu-mir-6935	Complex	PSR1100040020.mm.1	3/3	3/3	10.02	11.22	-4.18	0.006672	0.764014	Intron Retention	0.73
TC1100004202.mm.1	1.23	Actg1	actin, gamma, cytoplasmic 1; microRNA mir-6935; predicted gene, 23419; mmu-mir-6935	Complex	PSR1100040022.mm.1	3/3	3/3	12.59	14.42	-4.93	0.002272	0.727664	Intron Retention	0.73
TC1100004202.mm.1	1.23	Actg1	actin, gamma, cytoplasmic 1; microRNA mir-6935; predicted gene, 23419; mmu-mir-6935	Complex	PSR1100040021.mm.1	3/3	3/3	13.88	15.68	-6.03	0.00298	0.732516	Intron Retention	0.73
TC1700002308.mm.1	1.04	Stap2	signal transducing adaptor family member 2	Complex	JUC1700011486.mm.1	3/3	3/3	5.98	7.62	-3.09	0.005342	0.757407
TC0200003262.mm.1	1.12	Zdhhc12	zinc finger, DHHC domain containing 12; zinc finger DHHC domain containing 12	Complex	PSR0200027491.mm.1	3/3	3/3	4.37	5.12	-2.03	0.009249	0.784457	Cassette Exon	0.08
TC0500000483.mm.1	1.03	4930431F12Rik	RIKEN cDNA 4930431F12 gene	Complex	JUC0500002546.mm.1	3/3	3/3	7.46	8.82	-2.48	0.007784	0.769286
TC0600002342.mm.1	1.46	Nt5c3	5-nucleotidase, cytosolic III; 5'-nucleotidase, cytosolic III	Complex	JUC0600009564.mm.1	3/3	3/3	13.69	13.98	-2.12	0.007916	0.771587
TC0900002179.mm.1	-1.27	Tmem25	transmembrane protein 25	Complex	JUC0900010206.mm.1	3/3	3/3	8.63	10.42	-2.69	0.004665	0.745586
TC0300001352.mm.1	1.3	Ints12	integrator complex subunit 12	Complex	PSR0300010857.mm.1	3/3	3/3	4.89	6.14	-3.5	0.001369	0.715629	Intron Retention	0.21
TC1100002249.mm.1	3.18	Plek	pleckstrin	Coding	PSR1100021780.mm.1	3/3	3/3	7.02	6.96	-2.99	0.0078	0.769815	Cassette Exon	0.32
TC1100002249.mm.1	3.18	Plek	pleckstrin	Coding	PSR1100021762.mm.1	3/3	3/3	4.89	4.97	-4.33	0.002851	0.727698	Alternative 3' Acceptor Site	0.35
TC1100002249.mm.1	3.18	Plek	pleckstrin	Coding	JUC1100011375.mm.1	3/3	3/3	6.29	6.19	-4.99	0.003478	0.737534
TC1300001395.mm.1	2.13	Pfkp	phosphofructokinase, platelet	Complex	JUC1300004555.mm.1	3/3	3/3	7.06	7.14	-2.24	0.001057	0.705636
TC0100003233.mm.1	2.55	Pla2g4a	phospholipase A2, group IVA (cytosolic, calcium-dependent)	Complex	PSR0100026161.mm.1	3/3	3/3	12.93	13.11	-2.46	0.00679	0.764014	Alternative 3' Acceptor Site	0.23
TC0300000778.mm.1	1.48	Tpm3	tropomyosin 3, gamma	Complex	PSR0300005968.mm.1	3/3	3/3	5.48	5.71	-2	0.007639	0.768959
TC0100002376.mm.1	1.2	Kctd18	potassium channel tetramerisation domain containing 18	Complex	PSR0100019287.mm.1	3/3	3/3	7.48	8.12	-2.11	0.001352	0.715629	Alternative 3' Acceptor Site	0.15
TC0200002537.mm.1	1.91	Ctsa	cathepsin A	Complex	PSR0200020740.mm.1	3/3	3/3	5.64	5.78	-2.05	0.00817	0.774241
TC0300001014.mm.1	1.59	Igsf3	immunoglobulin superfamily, member 3	Complex	JUC0300004237.mm.1	3/3	3/3	5.24	5.63	-2.21	0.007661	0.768959
TC0300002959.mm.1	2.05	Sgms2	sphingomyelin synthase 2	Complex	JUC0300012219.mm.1	3/3	3/3	6.72	7.76	-3.43	0.001136	0.708887
TC0500000602.mm.1	1.54	Fam114a1	family with sequence similarity 114, member A1	Complex	JUC0500002952.mm.1	3/3	3/3	8.38	9	-2.09	0.000604	0.704896
TC1700001484.mm.1	1.44	Thbs2	thrombospondin 2	Coding	PSR1700013252.mm.1	3/3	3/3	4.61	4.89	-2.06	0.009901	0.785471	Alternative 5' Donor Site	0.17
TC0600001275.mm.1	1.14	Syn2	synapsin II; synapsin II (Syn2), transcript variant IIb, mRNA.	Complex	PSR0600010075.mm.1	3/3	3/3	7.01	8.22	-2.1	0.003688	0.740269	Alternative 5' Donor Site	0.1
TC0600002802.mm.1	1.26	Frmd4b	FERM domain containing 4B	Complex	JUC0600011325.mm.1	3/3	3/3	7.95	8.86	-2.11	0.009829	0.785471
TC0200001535.mm.1	1.2	Abtb2	ankyrin repeat and BTB (POZ) domain containing 2	Complex	JUC0200005771.mm.1	3/3	3/3	6.15	7.79	-3.44	0.000202	0.620701
TC0X00001587.mm.1	1.27	Gm15155	predicted gene 15155; novel protein	Complex	PSR0X00010024.mm.1	3/3	3/3	5.94	6.91	-2	0.001002	0.705636
TC0600001083.mm.1	1.58	Fbln2	fibulin 2	Complex	PSR0600008441.mm.1	3/3	3/3	5.64	6.02	-2.3	0.005315	0.757407	Alternative 3' Acceptor Site	0.18
TC0600002404.mm.1	3.52	Hpgds	hematopoietic prostaglandin D synthase	Complex	PSR0600018520.mm.1	3/3	3/3	6.79	6.13	-2.08	0.00877	0.783296	Alternative 5' Donor Site	0.18
TC0600002404.mm.1	3.52	Hpgds	hematopoietic prostaglandin D synthase	Complex	PSR0600018517.mm.1	3/3	3/3	7.44	7.08	-3.58	0.00569	0.760728	Alternative 3' Acceptor Site	0.38
TC0600003108.mm.1	2.24	C1s1	complement component 1, s subcomponent 1; complement component 1, s subcomponent	Complex	PSR0600024031.mm.1	3/3	3/3	5.2	5.37	-2.95	0.002337	0.727698
TC0600003108.mm.1	2.24	C1s1	complement component 1, s subcomponent 1; complement component 1, s subcomponent	Complex	JUC0600012529.mm.1	3/3	3/3	5.82	6.12	-3.13	0.009151	0.783986
TC0800000659.mm.1	1.37	Ddx60	DEAD (Asp-Glu-Ala-Asp) box polypeptide 60	Complex	JUC0800002382.mm.1	3/3	3/3	7.84	8.4	-2.13	0.007297	0.767911
TC0800000659.mm.1	1.37	Ddx60	DEAD (Asp-Glu-Ala-Asp) box polypeptide 60	Complex	JUC0800002375.mm.1	3/3	3/3	8.3	9.32	-2.73	0.000854	0.705636
TC0800000659.mm.1	1.37	Ddx60	DEAD (Asp-Glu-Ala-Asp) box polypeptide 60	Complex	JUC0800002413.mm.1	3/3	3/3	6.59	7.07	-2.89	0.007478	0.767911
TC0300003232.mm.1	-1.18	Glt28d2	glycosyltransferase 28 domain containing 2; ADP-ribosylation factor interacting protein 1	Complex	PSR0300016974.mm.1	3/3	3/3	8.75	9.95	-2.02	0.00389	0.740269	Alternative 3' Acceptor Site	0.14
TC1100003222.mm.1	3.04	Serpinf1	serine (or cysteine) peptidase inhibitor, clade F, member 1; serine (or cysteine) proteinase inhibitor, clade F), member 1	Complex	PSR1100029659.mm.1	3/3	3/3	5.34	5.22	-2.72	0.007078	0.765933	Alternative 3' Acceptor Site	0.28
TC1100003222.mm.1	3.04	Serpinf1	serine (or cysteine) peptidase inhibitor, clade F, member 1; serine (or cysteine) proteinase inhibitor, clade F), member 1	Complex	PSR1100029663.mm.1	3/3	3/3	8.1	7.68	-3.02	0.003725	0.740269	Cassette Exon	0.28
TC1100003222.mm.1	3.04	Serpinf1	serine (or cysteine) peptidase inhibitor, clade F, member 1; serine (or cysteine) proteinase inhibitor, clade F), member 1	Complex	PSR1100029664.mm.1	3/3	3/3	5.97	6.15	-3.07	0.003926	0.740269	Cassette Exon	0.28
TC1100003222.mm.1	3.04	Serpinf1	serine (or cysteine) peptidase inhibitor, clade F, member 1; serine (or cysteine) proteinase inhibitor, clade F), member 1	Complex	PSR1100029648.mm.1	3/3	3/3	6.49	6.19	-3.41	0.005981	0.763269	Alternative 3' Acceptor Site	0.34
TC1100003222.mm.1	3.04	Serpinf1	serine (or cysteine) peptidase inhibitor, clade F, member 1; serine (or cysteine) proteinase inhibitor, clade F), member 1	Complex	PSR1100029671.mm.1	3/3	3/3	6.18	6.2	-3.43	0.002952	0.732047	Alternative 5' Donor Site	0.29
TC1100003222.mm.1	3.04	Serpinf1	serine (or cysteine) peptidase inhibitor, clade F, member 1; serine (or cysteine) proteinase inhibitor, clade F), member 1	Complex	PSR1100029665.mm.1	3/3	3/3	7.38	7.73	-3.88	0.00276	0.727698	Cassette Exon	0.37
TC1100003222.mm.1	3.04	Serpinf1	serine (or cysteine) peptidase inhibitor, clade F, member 1; serine (or cysteine) proteinase inhibitor, clade F), member 1	Complex	PSR1100029669.mm.1	3/3	3/3	5.07	5.55	-6.73	0.004679	0.745667	Alternative 5' Donor Site	0.33
TC0700002474.mm.1	-1.11	Vasp	vasodilator-stimulated phosphoprotein	Complex	JUC0700011612.mm.1	3/3	3/3	5.7	7.07	-2.31	0.007262	0.767911
TC1000002353.mm.1	1.66	Bicc1	bicaudal C homolog 1 (Drosophila)	Complex	PSR1000016766.mm.1	3/3	3/3	3.77	3.86	-2.23	0.004078	0.743384	Alternative 5' Donor Site	0.13
TC0800002377.mm.1	1.17	Gatad2a	GATA zinc finger domain containing 2A; GATA zinc finger domain containing 2A (Gatad2a), transcript variant 2, mRNA.	Complex	JUC0800009713.mm.1	3/3	3/3	5.72	6.97	-2.79	2.8e-05	0.574376
TC0X00001710.mm.1	3.29	Mid1	midline 1	Complex	PSR0X00010972.mm.1	3/3	3/3	18.27	17.46	-2.13	0.008965	0.783986	Alternative 5' Donor Site	0.19
TC0X00001710.mm.1	3.29	Mid1	midline 1	Complex	PSR0X00010975.mm.1	3/3	3/3	9.14	8.45	-2.32	0.000218	0.620701	Alternative 5' Donor Site	0.19
TC0X00001710.mm.1	3.29	Mid1	midline 1	Complex	PSR0X00010940.mm.1	3/3	3/3	8.74	8.46	-2.58	0.003743	0.740269	Cassette Exon	0.23
TC0X00001710.mm.1	3.29	Mid1	midline 1	Complex	JUC0X00005560.mm.1	3/3	3/3	7.91	7.41	-2.63	0.007155	0.766028
TC0X00001710.mm.1	3.29	Mid1	midline 1	Complex	PSR0X00010970.mm.1	3/3	3/3	15.05	14.66	-2.65	0.004517	0.745202	Alternative 5' Donor Site	0.19
TC0X00001710.mm.1	3.29	Mid1	midline 1	Complex	PSR0X00010969.mm.1	3/3	3/3	16.45	16.06	-2.73	0.000881	0.705636	Alternative 5' Donor Site	0.29
TC0X00001710.mm.1	3.29	Mid1	midline 1	Complex	JUC0X00005556.mm.1	3/3	3/3	7.37	6.98	-2.98	0.002577	0.727698
TC0X00001710.mm.1	3.29	Mid1	midline 1	Complex	PSR0X00010923.mm.1	3/3	3/3	4.19	4.18	-3.14	0.001357	0.715629	Cassette Exon	0.03
TC0X00001710.mm.1	3.29	Mid1	midline 1	Complex	PSR0X00010922.mm.1	3/3	3/3	6.42	6.46	-3.23	0.00262	0.727698
TC0X00001710.mm.1	3.29	Mid1	midline 1	Complex	PSR0X00010931.mm.1	3/3	3/3	19.93	19.93	-3.32	0.000739	0.704896	Cassette Exon	0.29
TC0X00001710.mm.1	3.29	Mid1	midline 1	Complex	PSR0X00010915.mm.1	3/3	3/3	4.84	4.86	-3.35	0.001393	0.715629	Cassette Exon	0.25
TC0X00001710.mm.1	3.29	Mid1	midline 1	Complex	PSR0X00010917.mm.1	3/3	3/3	9.31	9.37	-3.64	0.001648	0.715629	Cassette Exon	0.13
TC0X00001710.mm.1	3.29	Mid1	midline 1	Complex	JUC0X00005546.mm.1	3/3	3/3	9.32	8.87	-3.65	0.005923	0.762216
TC0X00001710.mm.1	3.29	Mid1	midline 1	Complex	PSR0X00010926.mm.1	3/3	3/3	6.25	5.95	-3.74	0.002929	0.729239	Alternative 5' Donor Site	0.21
TC0X00001710.mm.1	3.29	Mid1	midline 1	Complex	PSR0X00010927.mm.1	3/3	3/3	6.84	7.09	-3.84	0.003895	0.740269	Alternative 5' Donor Site	0.21
TC0X00001710.mm.1	3.29	Mid1	midline 1	Complex	JUC0X00005570.mm.1	3/3	3/3	7.77	7.94	-4.08	0.000588	0.700747
TC0X00001710.mm.1	3.29	Mid1	midline 1	Complex	PSR0X00010918.mm.1	3/3	3/3	16.34	16.18	-4.14	0.001765	0.715629	Cassette Exon	0.23
TC0X00001710.mm.1	3.29	Mid1	midline 1	Complex	JUC0X00005559.mm.1	3/3	3/3	8.27	8.36	-4.57	0.001023	0.705636
TC0X00001710.mm.1	3.29	Mid1	midline 1	Complex	PSR0X00010935.mm.1	3/3	3/3	7.68	7.62	-4.8	0.001887	0.715629
TC0X00001710.mm.1	3.29	Mid1	midline 1	Complex	PSR0X00010943.mm.1	3/3	3/3	8.15	8.66	-4.86	6.2e-05	0.574376	Alternative 3' Acceptor Site	0.11
TC0X00001710.mm.1	3.29	Mid1	midline 1	Complex	JUC0X00005568.mm.1	3/3	3/3	12.07	12.33	-4.98	0.00017	0.620701
TC0X00001710.mm.1	3.29	Mid1	midline 1	Complex	JUC0X00005565.mm.1	3/3	3/3	8.74	9.49	-5.67	0.000881	0.705636
TC1100003506.mm.1	1.85	Scpep1	serine carboxypeptidase 1	Complex	PSR1100032107.mm.1	3/3	3/3	8.31	8.92	-2.19	0.002554	0.727698	Alternative 5' Donor Site	0.19
TC1100003506.mm.1	1.85	Scpep1	serine carboxypeptidase 1	Complex	PSR1100032094.mm.1	3/3	3/3	4.07	4.55	-2.37	0.003977	0.741136	Alternative 3' Acceptor Site	0.23
TC1700001062.mm.1	1.5	Man2a1	mannosidase 2, alpha 1	Complex	PSR1700010116.mm.1	3/3	3/3	7.48	7.75	-2.11	0.004539	0.745202	Alternative 3' Acceptor Site	0.15
TC1600000667.mm.1	3.07	Ccdc80	coiled-coil domain containing 80	Complex	JUC1600003054.mm.1	3/3	3/3	5.45	5.12	-2.19	0.008177	0.774241
TC1600000667.mm.1	3.07	Ccdc80	coiled-coil domain containing 80	Complex	PSR1600005861.mm.1	3/3	3/3	4.93	4.88	-3.32	0.000847	0.705636	Cassette Exon	0.21
TC0200005336.mm.1	1.4	Gm14442	predicted gene 14442; novel zinc finger protein pseudogene	Complex	JUC0200023416.mm.1	3/3	3/3	10.77	11.4	-2.55	0.006209	0.763892
TC0400002962.mm.1	1.94	Bnc2	basonuclin 2	Complex	JUC0400012555.mm.1	3/3	3/3	5.86	6.2	-3.05	0.009007	0.783986
TC0500000709.mm.1	1.89	Pdgfra	platelet derived growth factor receptor, alpha polypeptide; microRNA mir-7025; mmu-mir-7025; platelet derived growth factor receptor, alpha polypeptide (Pdgfra), transcript variant 1, mRNA.	Complex	PSR0500006269.mm.1	3/3	3/3	5.26	5.38	-2.02	0.008724	0.783296	Alternative 5' Donor Site	0.16
TC1100003119.mm.1	1.19	Dhx33	DEAH (Asp-Glu-Ala-His) box polypeptide 33	Complex	JUC1100015117.mm.1	3/3	3/3	5.22	6.5	-2.93	0.00625	0.764014
TC1400002334.mm.1	1.22	Sorbs3	sorbin and SH3 domain containing 3	Complex	JUC1400009969.mm.1	3/3	3/3	6.01	7.19	-2.88	0.003613	0.740269
TC1100001219.mm.1	5.82	Ccl2	chemokine (C-C motif) ligand 2	Complex	PSR1100011446.mm.1	3/3	3/3	6.07	5.48	-3.1	0.003157	0.737083	Intron Retention	0.5
TC1100001219.mm.1	5.82	Ccl2	chemokine (C-C motif) ligand 2	Complex	PSR1100011443.mm.1	3/3	3/3	12.42	12.75	-6.68	0.000245	0.621396	Alternative 3' Acceptor Site	0.34
TC0200002426.mm.1	2.1	Lbp	lipopolysaccharide binding protein	Complex	PSR0200019689.mm.1	3/3	3/3	7.06	7.14	-2.1	0.001213	0.714479	Cassette Exon	0.21
TC0200002426.mm.1	2.1	Lbp	lipopolysaccharide binding protein	Complex	PSR0200019685.mm.1	3/3	3/3	5.59	5.8	-2.24	0.001203	0.713716	Alternative 5' Donor Site	0.17
TC0200002426.mm.1	2.1	Lbp	lipopolysaccharide binding protein	Complex	JUC0200009972.mm.1	3/3	3/3	10.28	10.6	-3.41	0.001524	0.715629
TC0600001283.mm.1	-1.13	Mkrn2	makorin, ring finger protein, 2	Coding	JUC0600005255.mm.1	3/3	3/3	6.19	7.57	-2.3	0.003326	0.737083
TC0600002644.mm.1	2.09	Anxa4	annexin A4	Complex	JUC0600010634.mm.1	3/3	3/3	14.5	14.24	-2.14	0.002466	0.727698
TC0600002644.mm.1	2.09	Anxa4	annexin A4	Complex	JUC0600010646.mm.1	3/3	3/3	12.25	12.72	-2.75	0.000973	0.705636
TC0700003397.mm.1	-1.04	Gm9801	predicted gene 9801	Complex	PSR0700029028.mm.1	3/3	3/3	4.82	5.72	-2.11	0.002023	0.715629	Cassette Exon	0.14
TC0X00001658.mm.1	1.77	Ap1s2	adaptor-related protein complex 1, sigma 2 subunit	Complex	PSR0X00010579.mm.1	3/3	3/3	7.46	7.73	-2.26	0.005005	0.755929	Cassette Exon	0.12
TC1700000704.mm.1	1.48	Flot1	flotillin 1	Complex	PSR1700007202.mm.1	3/3	3/3	7.41	7.58	-2	0.0037	0.740269
TC0100003304.mm.1	1.05	Xpr1	xenotropic and polytropic retrovirus receptor 1	Complex	JUC0100015376.mm.1	3/3	3/3	9.12	10.14	-2.07	0.009252	0.784457
TC0100003524.mm.1	4.39	Fcgr3	Fc receptor, IgG, low affinity III	Complex	JUC0100016436.mm.1	3/3	3/3	8.45	8.11	-2.96	0.009221	0.78443
TC0100003524.mm.1	4.39	Fcgr3	Fc receptor, IgG, low affinity III	Complex	PSR0100028852.mm.1	3/3	3/3	8.81	8.61	-3.51	0.002976	0.732233	Cassette Exon	0.23
TC0100003524.mm.1	4.39	Fcgr3	Fc receptor, IgG, low affinity III	Complex	JUC0100016435.mm.1	3/3	3/3	5.81	5.47	-3.95	0.002307	0.727698
TC0100003524.mm.1	4.39	Fcgr3	Fc receptor, IgG, low affinity III	Complex	PSR0100028851.mm.1	3/3	3/3	5.65	5.06	-4.1	0.009284	0.784506	Cassette Exon	0.39
TC0200001746.mm.1	1.13	Phgr1	proline/histidine/glycine-rich 1	Complex	JUC0200006455.mm.1	3/3	3/3	6.01	7.1	-2.3	0.003114
TC0200005186.mm.1	2.66	B4galt5	UDP-Gal:betaGlcNAc beta 1,4-galactosyltransferase, polypeptide 5; UDP-Gal:betaGlcNAc beta 1 4-galactosyltransferase polypeptide 5	Complex	JUC0200022917.mm.1	3/3	3/3	9.48	9.07	-2.04	0.008004	0.77277
TC0900000033.mm.1	2.18	Casp12	caspase 12	Complex	JUC0900000130.mm.1	3/3	3/3	9.45	9.65	-2.06	0.002748	0.727698
TC0900000033.mm.1	2.18	Casp12	caspase 12	Complex	PSR0900000279.mm.1	3/3	3/3	6.22	6.86	-3.14	0.003942	0.740316	Alternative 5' Donor Site	0.23
TC1100003401.mm.1	8.57	Ccl3	chemokine (C-C motif) ligand 3	Coding	PSR1100031149.mm.1	3/3	3/3	7.1	5.62	-3.05	0.000798	0.705636	Cassette Exon	0.19
TC1100003401.mm.1	8.57	Ccl3	chemokine (C-C motif) ligand 3	Coding	PSR1100031154.mm.1	3/3	3/3	9.75	8.89	-5.37	0.000356	0.660786	Alternative 5' Donor Site	0.48
TC1100003401.mm.1	8.57	Ccl3	chemokine (C-C motif) ligand 3	Coding	PSR1100031152.mm.1	3/3	3/3	6.34	6.05	-6.96	2.1e-05	0.538964	Intron Retention	0.75
TC1100003401.mm.1	8.57	Ccl3	chemokine (C-C motif) ligand 3	Coding	PSR1100031150.mm.1	3/3	3/3	5.87	6.04	-9.01	0.000166	0.620701	Intron Retention	0.49
TC0600001398.mm.1	2.64	Clec4a3	C-type lectin domain family 4, member a3	Coding	JUC0600005934.mm.1	3/3	3/3	6.05	5.68	-2.09	0.000218	0.620701
TC0600001398.mm.1	2.64	Clec4a3	C-type lectin domain family 4, member a3	Coding	PSR0600011260.mm.1	3/3	3/3	8.25	8.37	-2.64	0.007384	0.767911	Cassette Exon	0.15
TC0600001398.mm.1	2.64	Clec4a3	C-type lectin domain family 4, member a3	Coding	PSR0600011261.mm.1	3/3	3/3	5.56	5.62	-4.29	0.003007	0.732517	Alternative 3' Acceptor Site	0.45
TC0700002644.mm.1	1.6	Axl	AXL receptor tyrosine kinase	Complex	JUC0700012180.mm.1	3/3	3/3	6.72	6.94	-2.69	0.008763	0.783296
TC0X00001829.mm.1	5.45	Cybb	cytochrome b-245, beta polypeptide	Complex	PSR0X00011736.mm.1	3/3	3/3	5.57	5.61	-5.02	0.006656	0.764014	Cassette Exon	0.41
TC0X00001829.mm.1	5.45	Cybb	cytochrome b-245, beta polypeptide	Complex	PSR0X00011710.mm.1	3/3	3/3	6.35	5.5	-6.27	0.002514	0.727698	Alternative 3' Acceptor Site	0.39
TC0X00001829.mm.1	5.45	Cybb	cytochrome b-245, beta polypeptide	Complex	JUC0X00005926.mm.1	3/3	3/3	8.58	8.53	-7.59	0.004008	0.741435
TC1200001464.mm.1	2.32	Pqlc3	PQ loop repeat containing	Complex	PSR1200010296.mm.1	3/3	3/3	4.64	4.52	-2.37	0.000913	0.705636
TC1200001464.mm.1	2.32	Pqlc3	PQ loop repeat containing	Complex	PSR1200010291.mm.1	3/3	3/3	6.2	6.44	-2.62	0.005005	0.755929	Alternative 3' Acceptor Site	0.23
TC1200001464.mm.1	2.32	Pqlc3	PQ loop repeat containing	Complex	PSR1200010302.mm.1	3/3	3/3	8.19	8.23	-2.7	0.008579	0.781675	Cassette Exon	0.27
TC1200001464.mm.1	2.32	Pqlc3	PQ loop repeat containing	Complex	PSR1200010282.mm.1	3/3	3/3	4.26	4.22	-3.66	0.005575	0.760485	Intron Retention	0.21
TC1400001965.mm.1	2.75	3632451O06Rik	RIKEN cDNA 3632451O06 gene; novel protein (3632451O06Rik)	Complex	PSR1400014810.mm.1	3/3	3/3	4.83	4.62	-2.4	0.001603	0.715629	Cassette Exon	0.26
TC1400002067.mm.1	2.32	Slc7a8	solute carrier family 7 (cationic amino acid transporter, y+ system), member 8	Coding	JUC1400008524.mm.1	3/3	3/3	6.5	6.37	-2.37	0.000709	0.704896
TC1500002141.mm.1	1.06	Slc38a1	solute carrier family 38, member 1	Complex	PSR1500017182.mm.1	3/3	3/3	6.27	6.8	-2.06	0.008107	0.773254
TC4_JH584293_random00000007.mm.1	1.16	Ccl27a	chemokine (C-C motif) ligand 27A; chemokine (C-C motif) ligand 27b; c-C motif chemokine 27-like; predicted gene 2506; predicted gene 13306	Coding	JUC4_JH584293_random00000021.mm.1	3/3	3/3	12.49	13.75	-2.28	0.007099	0.765933
TC0100003193.mm.1	4.99	Cfh	complement component factor h	Complex	PSR0100025942.mm.1	3/3	3/3	5.77	6.06	-3.49	0.003424	0.737083	Alternative 5' Donor Site	0.33
TC0300002888.mm.1	1.23	1700003H04Rik	RIKEN cDNA 1700003H04 gene; novel pleckstrin-homology domain protein (1700003H04Rik)	Complex	PSR0300022849.mm.1	3/3	3/3	5.71	6.35	-2.09	0.001	0.705636	Cassette Exon	0.12
TC0700001178.mm.1	2.29	Tm6sf1	transmembrane 6 superfamily member 1	Complex	PSR0700010397.mm.1	3/3	3/3	5.15	5.12	-2.36	0.009843	0.785471	Cassette Exon	0.11
TC0800000929.mm.1	2.03	Dnajb1	DnaJ (Hsp40) homolog, subfamily B, member 1	Coding	PSR0800006862.mm.1	3/3	3/3	4.72	4.79	-2.22	0.002007	0.715629	Cassette Exon	0.11
TC0900000599.mm.1	1.97	Il18	interleukin 18; interleukin 18 (Il18), mRNA.	Complex	PSR0900004243.mm.1	3/3	3/3	4.96	5.54	-2.43	0.008724	0.783296	Cassette Exon	0.13
TC0900000599.mm.1	1.97	Il18	interleukin 18; interleukin 18 (Il18), mRNA.	Complex	PSR0900004235.mm.1	3/3	3/3	4.2	4.57	-2.56	0.008495	0.779409	Alternative 3' Acceptor Site	0.13
TC1100001565.mm.1	1.37	Stard3	START domain containing 3	Complex	PSR1100014468.mm.1	3/3	3/3	9.62	10.38	-2.01	0.008737	0.783296	Cassette Exon	0.11
TC1900001002.mm.1	1.4	Sac3d1	SAC3 domain containing 1	Coding	JUC1900005057.mm.1	3/3	3/3	6.54	7.39	-2.25	0.000213	0.620701
TC0600000609.mm.1	1.72	Snx10	sorting nexin 10	Complex	JUC0600002366.mm.1	3/3	3/3	12.1	12.82	-2.4	0.006696	0.764014
TC1500001791.mm.1	1.15	Arhgap39	Rho GTPase activating protein 39	Complex	JUC1500007961.mm.1	3/3	3/3	8.27	9.15	-2.14	0.008687	0.783296
TC0600003277.mm.1	1.31	Gm8882	predicted gene 8882; predicted gene 4736; proline-rich protein BstNI subfamily 1; proline-rich proteoglycan 2-like; Novel proline-rich protein (EG667929)	Coding	JUC0600013455.mm.1	3/3	3/3	11.47	12.19	-2.43	0.001828	0.715629
TC0600003277.mm.1	1.31	Gm8882	predicted gene 8882; predicted gene 4736; proline-rich protein BstNI subfamily 1; proline-rich proteoglycan 2-like; Novel proline-rich protein (EG667929)	Coding	JUC0600013461.mm.1	3/3	3/3	11.47	12.19	-2.43	0.001828	0.715629
TC1100001550.mm.1	1.58	Lasp1	LIM and SH3 protein 1	Complex	PSR1100014304.mm.1	3/3	3/3	5.91	6.43	-2.01	0.00098	0.705636	Alternative 3' Acceptor Site	0.16
TC0600003148.mm.1	2.74	Cd9	CD9 antigen	Complex	PSR0600024615.mm.1	3/3	3/3	6.06	5.98	-2.24	0.002538	0.727698	Alternative 5' Donor Site	0.19
TC0600003148.mm.1	2.74	Cd9	CD9 antigen	Complex	JUC0600012822.mm.1	3/3	3/3	8.68	8.76	-2.59	0.001013	0.705636
TC1500001819.mm.1	1.3	Myh9	myosin, heavy polypeptide 9, non-muscle; predicted gene, 22107; myosin, heavy polypeptide 9, non-muscle (Myh9), transcript variant 1, mRNA.	Complex	JUC1500008093.mm.1	3/3	3/3	5.41	6.58	-3.15	0.000201	0.620701
TC0400003724.mm.1	4.65	Cd52	CD52 antigen	Complex	JUC0400015911.mm.1	3/3	3/3	6.04	6.3	-3.85	0.002827	0.727698
TC1000002381.mm.1	1.22	Cabin1	calcineurin binding protein 1	Coding	JUC1000009285.mm.1	3/3	3/3	7.19	8.26	-2.4	0.009094	0.783986
TC1100001882.mm.1	1.6	Cd300a	CD300A antigen	Complex	JUC1100009175.mm.1	3/3	3/3	10.4	10.82	-2.14	0.002455	0.727698
TC0100000297.mm.1	2.08	Il1rl2	interleukin 1 receptor-like 2	Coding	PSR0100002180.mm.1	3/3	3/3	10.91	11.08	-2.27	5.7e-05	0.574376	Cassette Exon	0.13
TC0500003722.mm.1	3.7	Medag	mesenteric estrogen dependent adipogenesis; novel protein (6330406I15Rik)	Complex	PSR0500016965.mm.1	3/3	3/3	8.91	9.75	-4.4	0.005665	0.760728	Alternative 3' Acceptor Site	0.32
TC1100003055.mm.1	5.23	Cd68	CD68 antigen	Complex	PSR1100027940.mm.1	3/3	3/3	7.1	7.08	-5.47	0.006816	0.764014	Alternative 5' Donor Site	0.47
TC1100003055.mm.1	5.23	Cd68	CD68 antigen	Complex	JUC1100014655.mm.1	3/3	3/3	7.51	8.13	-9.87	0.006161	0.763412
TC0200002937.mm.1	-1.05	Taf3	TAF3 RNA polymerase II, TATA box binding protein (TBP)-associated factor	Complex	JUC0200012230.mm.1	3/3	3/3	8.41	8.84	-2.28	0.00893	0.783738
TC0200005114.mm.1	1.9	Sdc4	syndecan 4	Complex	PSR0200043618.mm.1	3/3	3/3	9.79	10.28	-2.3	0.003885	0.740269	Cassette Exon	0.12
TC1200001956.mm.1	1.56	Rab15	RAB15, member RAS oncogene family	Complex	JUC1200007461.mm.1	3/3	3/3	8.91	9.52	-2.44	0.003796	0.740269
TC1700000503.mm.1	1.28	Fgd2	FYVE, RhoGEF and PH domain containing 2	Complex	JUC1700002409.mm.1	3/3	3/3	6.43	7.05	-2.09	0.004577	0.745202
TC0800001208.mm.1	1.19	Fbxl8	F-box and leucine-rich repeat protein 8	Coding	JUC0800005104.mm.1	3/3	3/3	9.88	10.53	-2.34	0.002391	0.727698
TC0100002251.mm.1	1.18	Mfsd9	major facilitator superfamily domain containing 9	Complex	PSR0100018105.mm.1	3/3	3/3	5.73	6.44	-2.1	0.004168	0.745202	Alternative 5' Donor Site	0.16
TC0400002737.mm.1	2.07	Lpar1	lysophosphatidic acid receptor 1	Coding	PSR0400022167.mm.1	3/3	3/3	8.64	8.66	-2.34	0.007853	0.770389	Cassette Exon	0.13
TC0400002737.mm.1	2.07	Lpar1	lysophosphatidic acid receptor 1	Coding	JUC0400011508.mm.1	3/3	3/3	5.38	5.87	-3.01	0.006192	0.763892
TC0X00001682.mm.1	2.51	Gpm6b	glycoprotein m6b	Complex	PSR0X00010781.mm.1	3/3	3/3	5	5.23	-2.9	0.007961	0.772686	Cassette Exon	0.21
TC0X00001682.mm.1	2.51	Gpm6b	glycoprotein m6b	Complex	PSR0X00010782.mm.1	3/3	3/3	8.63	8.84	-3.11	0.009305	0.784506	Alternative 3' Acceptor Site	0.28
TC0Y00000221.mm.1	3.86	Gm21857	predicted gene, 21857; midline 1	Complex	JUC0Y00000917.mm.1	3/3	3/3	10.51	9.7	-2.12	0.005416	0.757407
TC0Y00000221.mm.1	3.86	Gm21857	predicted gene, 21857; midline 1	Complex	JUC0Y00000922.mm.1	3/3	3/3	6.77	6.35	-2.66	0.009394	0.784506
TC0Y00000221.mm.1	3.86	Gm21857	predicted gene, 21857; midline 1	Complex	JUC0Y00000920.mm.1	3/3	3/3	10.64	10.23	-3.19	0.009041	0.783986
TC0Y00000221.mm.1	3.86	Gm21857	predicted gene, 21857; midline 1	Complex	PSR0Y00001247.mm.1	3/3	3/3	8.15	8.66	-6.29	6.9e-05	0.574376	Cassette Exon	0.21
TC1500001167.mm.1	3.63	Osmr	oncostatin M receptor	Complex	PSR1500009346.mm.1	3/3	3/3	7.42	7.04	-2.83	0.003164	0.737083	Alternative 3' Acceptor Site	0.25
TC1700002414.mm.1	1.18	Rab31	RAB31, member RAS oncogene family	Complex	JUC1700011991.mm.1	3/3	3/3	5.8	6.73	-2.6	0.003514	0.737779
TC0700001258.mm.1	2.41	Ctsc	cathepsin C	Complex	PSR0700010869.mm.1	3/3	3/3	8.39	9.02	-3.87	0.001973	0.715629	Alternative 3' Acceptor Site	0.46
TC0X00000396.mm.1	1.25	Xiap	X-linked inhibitor of apoptosis	Complex	JUC0X00001302.mm.1	3/3	3/3	5.6	6.43	-2.07	0.006046	0.763269
TC1000001625.mm.1	2.68	Cd63	CD63 antigen	Coding	PSR1000011961.mm.1	3/3	3/3	13.61	13.77	-2.47	0.001133	0.708887	Alternative 3' Acceptor Site	0.22
TC1000001625.mm.1	2.68	Cd63	CD63 antigen	Coding	PSR1000011960.mm.1	3/3	3/3	6.51	7	-3.12	0.002239	0.726897	Cassette Exon	0.02
TC1000001625.mm.1	2.68	Cd63	CD63 antigen	Coding	JUC1000006471.mm.1	3/3	3/3	7.7	8.55	-4.48	0.000895	0.705636
TC0200002488.mm.1	1.21	R3hdml	R3H domain containing-like	Coding	JUC0200010319.mm.1	3/3	3/3	5.53	6.71	-2.26	0.005833	0.762116
TC0700001771.mm.1	1.17	Slc5a11	solute carrier family 5 (sodium/glucose cotransporter), member 11	Complex	PSR0700015115.mm.1	3/3	3/3	8.82	9.39	-2.4	0.001359	0.715629	Alternative 3' Acceptor Site	0.14
TC1600000033.mm.1	1.31	Hmox2	heme oxygenase (decycling) 2	Coding	JUC1600000115.mm.1	3/3	3/3	11.58	12.31	-2	0.009426	0.784506
TC1500001299.mm.1	1.73	Otulin	OTU deubiquitinase with linear linkage specificity	Coding	JUC1500005698.mm.1	3/3	3/3	9.56	9.94	-2.31	0.001048	0.705636
TC1900000246.mm.1	7.35	Mpeg1	macrophage expressed gene 1	Coding	PSR1900002903.mm.1	3/3	3/3	6.58	6.39	-6.58	0.000349	0.660786	Cassette Exon	0.28
TC0400002449.mm.1	1.43	B4galt1	UDP-Gal:betaGlcNAc beta 1,4- galactosyltransferase, polypeptide 1	Complex	JUC0400010272.mm.1	3/3	3/3	7.36	8.31	-2.85	0.007836	0.770389
TC0300000903.mm.1	9.46	Ctss	cathepsin S; cathepsin S (Ctss), transcript variant 1, mRNA.	Coding	JUC0300003732.mm.1	3/3	3/3	14.13	12.18	-2.47	0.004243	0.745202
TC0300000903.mm.1	9.46	Ctss	cathepsin S; cathepsin S (Ctss), transcript variant 1, mRNA.	Coding	JUC0300003731.mm.1	3/3	3/3	11.16	9.49	-3.56	0.00946	0.784506
TC0300000903.mm.1	9.46	Ctss	cathepsin S; cathepsin S (Ctss), transcript variant 1, mRNA.	Coding	PSR0300007168.mm.1	3/3	3/3	7.95	6.68	-5.73	0.001235	0.714479	Cassette Exon	0.34
TC0300000903.mm.1	9.46	Ctss	cathepsin S; cathepsin S (Ctss), transcript variant 1, mRNA.	Coding	PSR0300007167.mm.1	3/3	3/3	5.89	5.84	-14.92	0.000614	0.704896	Cassette Exon	0.34
TC0100001108.mm.1	1.11	Xdh	xanthine dehydrogenase	Complex	JUC0100005207.mm.1	3/3	3/3	6.61	8.25	-3.64	0.008749	0.783296
TC0200002232.mm.1	1.71	Gins1	GINS complex subunit 1 (Psf1 homolog)	Complex	PSR0200017586.mm.1	3/3	3/3	7.63	8.88	-3.59	0.005194	0.756762	Cassette Exon	0.24
TC0600001443.mm.1	1.01	Lpar5	lysophosphatidic acid receptor 5	Coding	JUC0600006170.mm.1	3/3	3/3	5.77	7.24	-3.12	0.008202	0.774348
TC0300001850.mm.1	2.38	Anxa5	annexin A5	Coding	PSR0300014336.mm.1	3/3	3/3	4.16	4.05	-2.29	0.004986	0.755929	Alternative 5' Donor Site	0.11
TC0400002704.mm.1	-1.11	Actl7b	actin-like 7b	Coding	PSR0400021775.mm.1	3/3	3/3	5.48	6.49	-2.04	0.007446
TC1700002315.mm.1	3.4	Lrg1	leucine-rich alpha-2-glycoprotein 1	Coding	PSR1700021620.mm.1	3/3	3/3	5.19	5.42	-3.69	0.003375	0.737083	Alternative 5' Donor Site	0.43
TC0600002079.mm.1	7.85	Ptn	pleiotrophin	Complex	PSR0600016342.mm.1	3/3	3/3	8.56	6.95	-2.04	0.006568	0.764014	Cassette Exon	0.12
TC0600002079.mm.1	7.85	Ptn	pleiotrophin	Complex	PSR0600016347.mm.1	3/3	3/3	5.78	5.63	-7.04	0.008262	0.775123	Alternative 5' Donor Site	0.4
TC1600000097.mm.1	1.3	1810013L24Rik	RIKEN cDNA 1810013L24 gene	Complex	JUC1600000342.mm.1	3/3	3/3	9.62	10.18	-2.02	0.009232	0.784435
TC0800001074.mm.1	1.38	Irx5	Iroquois related homeobox 5 (Drosophila)	Coding	JUC0800004396.mm.1	3/3	3/3	6.72	7.14	-2.03	0.005034	0.755929
TC1900000020.mm.1	1.73	1700055N04Rik	RIKEN cDNA 1700055N04 gene; aldehyde dehydrogenase 3 family, member B2	Complex	PSR1900000224.mm.1	3/3	3/3	3.66	4.27	-2.14	0.000349	0.660786	Alternative 3' Acceptor Site	0.16
TC0700002497.mm.1	3.1	Apoe	apolipoprotein E	Coding	JUC0700011767.mm.1	3/3	3/3	15.67	15.49	-2.66	0.001886	0.715629
TC0700002497.mm.1	3.1	Apoe	apolipoprotein E	Coding	PSR0700022039.mm.1	3/3	3/3	7.83	7.45	-2.8	0.00605	0.763269	Alternative 3' Acceptor Site	0.26
TC0700002497.mm.1	3.1	Apoe	apolipoprotein E	Coding	PSR0700022048.mm.1	3/3	3/3	5.01	5.05	-2.82	0.000727	0.704896
TC0100002711.mm.1	1.34	Gm2635	predicted pseudogene 2635; predicted gene 7582; predicted gene 2619; component of Sp100-rs (Csprs) pseudogene; component of Sp100-rs (Csprs) pseudogene (Gm2619); component of Sp100-rs (Csprs) pseudogene (Gm7582)	Complex	JUC0100012488.mm.1	3/3	3/3	11.29	11.9	-2.09	0.004081	0.743384
TC0400000413.mm.1	1.11	Ccl27b	chemokine (C-C motif) ligand 27b; chemokine (C-C motif) ligand 27A; c-C motif chemokine 27-like; predicted gene 2506; predicted gene 13306	Coding	JUC0400001277.mm.1	3/3	3/3	12.49	13.75	-2.33	0.004125	0.745202
TC0600001092.mm.1	2.22	Slc6a6	solute carrier family 6 (neurotransmitter transporter, taurine), member 6	Coding	PSR0600008547.mm.1	3/3	3/3	6.69	7.02	-2	0.006537	0.764014
TC0700000791.mm.1	1.2	Klk1b16	kallikrein 1-related peptidase b16	Coding	JUC0700003201.mm.1	3/3	3/3	7.98	8.97	-2.03	0.008433	0.77776
TC1400000459.mm.1	3.21	Ear12	eosinophil-associated, ribonuclease A family, member 12; eosinophil-associated, ribonuclease A family, member 2; eosinophil-associated, ribonuclease A family, member 3	Coding	PSR1400003784.mm.1	3/3	3/3	4.94	4.8	-3.01	0.005028
TC0600002287.mm.1	1.3	Hoxa13	homeobox A13	Complex	JUC0600009380.mm.1	3/3	3/3	10.01	10.83	-2.09	0.000544	0.691135
TC0500002480.mm.1	2.75	Tlr1	toll-like receptor 1; toll-like receptor 1 (Tlr1), mRNA.	Coding	JUC0500012023.mm.1	3/3	3/3	9.24	9.45	-3.37	0.006981	0.765356
TC0X00003231.mm.1	1.35	Magea2	melanoma antigen, family A, 2	Coding	PSR0X00020222.mm.1	3/3	3/3	7.33	7.5	-2	0.003933	0.740269
TC0200002212.mm.1	1.53	Syndig1	synapse differentiation inducing 1; transmembrane protein 90B	Coding	JUC0200008786.mm.1	3/3	3/3	7.64	7.96	-2.06	0.00519	0.756762
TC0400003725.mm.1	4.12	Sh3bgrl3	SH3 domain binding glutamic acid-rich protein-like 3	Complex	JUC0400015912.mm.1	3/3	3/3	12.06	11.31	-2.27	0.006912	0.765086
TC0400003792.mm.1	5.09	C1qb	complement component 1, q subcomponent, beta polypeptide	Coding	JUC0400016267.mm.1	3/3	3/3	7.16	7.03	-3.84	0.005971	0.763269
TC0700003039.mm.1	1.95	Saa3	serum amyloid A 3	Complex	JUC0700014839.mm.1	3/3	3/3	5.92	6.83	-2.73	0.001218	0.714479
TC1500000549.mm.1	1.41	Ly6e	lymphocyte antigen 6 complex, locus E	Complex	PSR1500003762.mm.1	3/3	3/3	5.36	5.92	-2.06	0.000503	0.680879	Cassette Exon	0.12
TC0200004077.mm.1	1.07	Olfr140	olfactory receptor 140	Coding	JUC0200017446.mm.1	3/3	3/3	5.74	6.45	-2.06	0.006154	0.763412
TC0600000650.mm.1	1.85	Prr15	proline rich 15	Coding	PSR0600004981.mm.1	3/3	3/3	5.26	5.93	-2.81	0.005862	0.762216	Alternative 5' Donor Site	0.29
TC0700000150.mm.1	1.08	Zscan22	zinc finger and SCAN domain containing 22	Coding	JUC0700000542.mm.1	3/3	3/3	5.69	6.53	-2.04	0.004383	0.745202
TC0700000150.mm.1	1.08	Zscan22	zinc finger and SCAN domain containing 22	Coding	JUC0700000543.mm.1	3/3	3/3	10.21	11.1	-2.65	0.002247	0.726897
TC0X00000726.mm.1	1.7	Gm14695	predicted gene 14695; X-linked lymphocyte-regulated 5C (Xlr5c) pseudogene	Complex	JUC0X00002522.mm.1	3/3	3/3	10.12	10.54	-2.14	0.000563	0.693055
TC1100001924.mm.1	1.73	Ten1	TEN1 telomerase capping complex subunit; novel protein (2310004N24Rik)	Complex	PSR1100018287.mm.1	3/3	3/3	6.22	6.41	-2.44	0.000319	0.655738	Cassette Exon	0.12
TC1100001924.mm.1	1.73	Ten1	TEN1 telomerase capping complex subunit; novel protein (2310004N24Rik)	Complex	PSR1100018286.mm.1	3/3	3/3	5.6	5.71	-2.77	0.009604	0.785471	Alternative 5' Donor Site	0.27
TC0400001593.mm.1	3.14	Ptafr	platelet-activating factor receptor	Coding	PSR0400012488.mm.1	3/3	3/3	5.75	5.42	-2.6	0.007546	0.768959	Cassette Exon	0.15
TC0X00001322.mm.1	1.82	Wbp5	WW domain binding protein 5	Coding	PSR0X00008321.mm.1	3/3	3/3	5.25	5.36	-2.4	0.00307	0.736604	Cassette Exon	0.15
TC0600003523.mm.1	1.71	Igkv12-98	immunoglobulin kappa variable 12-98	Complex	JUC0600003055.mm.1	3/3	3/3	6.19	6.22	-2.9	0.008001
TC1200000959.mm.1	3.47	Gpr65	G-protein coupled receptor 65	Coding	PSR1200006733.mm.1	3/3	3/3	5.03	5.46	-4.23	0.000901	0.705636	Cassette Exon	0.33
TC1100003158.mm.1	2.1	Emc6	ER membrane protein complex subunit 6; transmembrane protein 93	Complex	PSR1100029257.mm.1	3/3	3/3	13.78	13.8	-2.18	5e-06	0.524642	Cassette Exon	0.08
TC0X00000479.mm.1	2.2	Cxx1c	CAAX box 1C; CAAX box 1 homolog C	Coding	PSR0X00003131.mm.1	3/3	3/3	5.13	5.23	-2.34	0.001211	0.714479	Alternative 3' Acceptor Site	0.11
TC0X00000479.mm.1	2.2	Cxx1c	CAAX box 1C; CAAX box 1 homolog C	Coding	PSR0X00003139.mm.1	3/3	3/3	11.06	11.29	-2.61	0.004265	0.745202
TC0X00000479.mm.1	2.2	Cxx1c	CAAX box 1C; CAAX box 1 homolog C	Coding	PSR0X00003138.mm.1	3/3	3/3	7.61	8.12	-3.23	0.008228	0.774348	Alternative 3' Acceptor Site	0.08
